# Supplementary material for: Contextual Specificity in Peptide-Mediated Protein Interactions
Source: PLoS One. 2008 Jul 2;3(7):e2524. doi: 10.1371/journal.pone.0002524 (PMC2438476; doi:10.1371/journal.pone.0002524)
Supplement: Table S1 — List of all domain-motif interactions of 3d structure (0.10 MB TXT) [file pone.0002524.s001.txt]

## list of all domain-ligand interactions as defined in
## ELM (March 2007) identified in the PDB (February 2007)
##
## Format: tab-separated columns
##  - PDB id
##  - domain:domain_chain sequential_domain_start-sequential_domain_end
##     (:domain_chain and PDB_domain_start-PDB_domain_end)
##  - motif_chain:motif_seequence:sequential_motif_start-sequential_motif_end
##     (:motif_chain and PDB_motif_start-PDB_motif_end)
##  - ELM pattern matched
##  - ELM ligand name
##  - length of the motif chain
##
## please cite:
## Contextual specificity in peptide-mediated protein interactions,
## Stein and Aloy, PLoS ONE, 2008
##
1ib1	 14-3-3:A 2-227 (:A and 3-228)	E:RRHTLP:11-16 (:E and 28-33)		no_pattern	LIG_14-3-3_none	203
1qja	 14-3-3:A 3-217 (:A and 3-230)	R:RLYHSLP:1-7 (:R and 3-9)		R.[SYFWTQAD].[ST].[PLM]	LIG_14-3-3_2	8
1qjb	 14-3-3:A 3-228 (:A and 3-232)	Q:RSHSYP:1-6 (:Q and 4-9)		R[SFYW].S.P	LIG_14-3-3_1	7
2b05	 14-3-3:A 3-233 (:A and 4-234)	G:RAISLP:1-6 (:G and 502-507)		[RHK][STALV].[ST].[PESRDIF] 	 LIG_14-3-3_3	6
2npm	 14-3-3:A 8-237 (:A and 28-259)	X:RAISLP:1-6 (:X and 1002-1007)		[RHK][STALV].[ST].[PESRDIF] 	 LIG_14-3-3_3	6
1ib1	 14-3-3:B 2-227 (:B and 3-228)	F:RRHTLP:11-16 (:F and 28-33)		no_pattern	LIG_14-3-3_none	203
1ywt	 14-3-3:B 3-222 (:B and 3-231)	D:RSHSYP:3-8 (:D and 3-8)		R[SFYW].S.P	LIG_14-3-3_1	9
1qja	 14-3-3:B 3-225 (:B and 3-229)	Q:RLYHSLP:1-7 (:Q and 3-9)		R.[SYFWTQAD].[ST].[PLM]	LIG_14-3-3_2	8
1qjb	 14-3-3:B 3-232 (:B and 3-232)	S:RSHSYP:1-6 (:S and 4-9)		R[SFYW].S.P	LIG_14-3-3_1	7
2b05	 14-3-3:B 3-233 (:B and 4-234)	H:RAISLP:1-6 (:H and 502-507)		[RHK][STALV].[ST].[PESRDIF] 	 LIG_14-3-3_3	6
2npm	 14-3-3:B 5-235 (:B and 28-259)	Y:RAISLP:1-6 (:Y and 1002-1007)		[RHK][STALV].[ST].[PESRDIF] 	 LIG_14-3-3_3	6
1ib1	 14-3-3:C 2-227 (:C and 3-228)	G:RRHTLP:11-16 (:G and 28-33)		no_pattern	LIG_14-3-3_none	203
2b05	 14-3-3:C 3-233 (:C and 4-234)	I:RAISLP:1-6 (:I and 502-507)		[RHK][STALV].[ST].[PESRDIF] 	 LIG_14-3-3_3	6
1ib1	 14-3-3:D 2-227 (:D and 3-228)	H:RRHTLP:11-16 (:H and 28-33)		no_pattern	LIG_14-3-3_none	203
2b05	 14-3-3:D 3-233 (:D and 4-234)	J:RAISLP:1-6 (:J and 502-507)		[RHK][STALV].[ST].[PESRDIF] 	 LIG_14-3-3_3	6
2b05	 14-3-3:F 2-232 (:F and 4-234)	L:RAISLP:1-6 (:L and 502-507)		[RHK][STALV].[ST].[PESRDIF] 	 LIG_14-3-3_3	6
1hl3	 2-Hacid_dh:A 5-327 (:A and 19-341)	B:PIDLS:1-5 (:B and 1-5)		[PG][LVIPME][DENS]L[VASTRGE] 	 LIG_CtBP	7
1w63	 Adaptin_N:A 23-574 (:A and 23-574)	S:LITLE:78-82 (:S and 78-82)		L[IVLMF].[IVLMF][DE] 	 LIG_Clathr_ClatBox_1	149
1w63	 Adaptin_N:C 23-574 (:C and 23-574)	T:LITLE:78-82 (:T and 78-82)		L[IVLMF].[IVLMF][DE] 	 LIG_Clathr_ClatBox_1	149
1w63	 Adaptin_N:E 23-574 (:E and 23-574)	U:LITLE:78-82 (:U and 78-82)		L[IVLMF].[IVLMF][DE] 	 LIG_Clathr_ClatBox_1	149
1w63	 Adaptin_N:G 23-574 (:G and 23-574)	Q:LITLE:78-82 (:Q and 78-82)		L[IVLMF].[IVLMF][DE] 	 LIG_Clathr_ClatBox_1	149
1w63	 Adaptin_N:I 23-574 (:I and 23-574)	X:LITLE:78-82 (:X and 78-82)		L[IVLMF].[IVLMF][DE] 	 LIG_Clathr_ClatBox_1	149
1w63	 Adaptin_N:K 23-574 (:K and 23-574)	W:LITLE:78-82 (:W and 78-82)		L[IVLMF].[IVLMF][DE] 	 LIG_Clathr_ClatBox_1	149
1ky6	 Alpha_adaptinC2:A 15-128 (:A and 706-819)	P:DPW:3-5 (:P and 377-379)		DP[FW] 	 LIG_AP2alpha_2	7
1kyf	 Alpha_adaptin_C:A 134-246 (:A and 825-937)	P:DPF:2-4 (:P and 629-631)		DP[FW] 	 LIG_AP2alpha_2	5
1kyu	 Alpha_adaptin_C:A 134-246 (:A and 825-937)	P:DPF:2-4 (:P and 629-631)		DP[FW] 	 LIG_AP2alpha_2	5
1kyd	 Alpha_adaptin_C:A 134-246 (:A and 825-937)	P:DPW:2-4 (:P and 342-344)		DP[FW] 	 LIG_AP2alpha_2	5
1ky7	 Alpha_adaptin_C:A 134-246 (:A and 825-937)	P:FEDNF:3-7 (:P and 324-328)		F.D.F 	 LIG_AP2alpha_1	9
1w80	 Alpha_adaptin_C:A 135-247 (:A and 825-937)	Q:FKDSF:3-7 (:Q and 4-8)		F.D.F 	 LIG_AP2alpha_1	8
1s4z	 Chromo_shadow:A 14-71 (:A and 115-172)	C:PVVVL:14-18 (:C and 222-226)		P[MVLIRWY]V[MVLIAS][LM] 	 LIG_HP1_1	30
1s4z	 Chromo_shadow:B 14-71 (:B and 115-172)	C:PVVVL:14-18 (:C and 222-226)		P[MVLIRWY]V[MVLIAS][LM] 	 LIG_HP1_1	30
1utc	 Clathrin_propel:A 145-184 (:A and 148-187)	P:PWDLW:3-7 (:P and 3-7)		PWDLW 	 LIG_Clathr_ClatBox_2	7
1utc	 Clathrin_propel:A 16-53 (:A and 19-56)	P:PWDLW:3-7 (:P and 3-7)		PWDLW 	 LIG_Clathr_ClatBox_2	7
1utc	 Clathrin_propel:A 16-53 (:A and 19-56)	Q:PWDLW:3-7 (:Q and 3-7)		PWDLW 	 LIG_Clathr_ClatBox_2	7
1c9l	 Clathrin_propel:A 17-54 (:A and 19-56)	C:LIEFE:4-8 (:C and 373-377)		L[IVLMF].[IVLMF][DE] 	 LIG_Clathr_ClatBox_1	8
1c9i	 Clathrin_propel:A 17-54 (:A and 19-56)	C:LLDLD:4-8 (:C and 818-822)		L[IVLMF].[IVLMF][DE] 	 LIG_Clathr_ClatBox_1	9
1utc	 Clathrin_propel:A 250-285 (:A and 253-288)	P:PWDLW:3-7 (:P and 3-7)		PWDLW 	 LIG_Clathr_ClatBox_2	7
1utc	 Clathrin_propel:A 293-327 (:A and 296-330)	P:PWDLW:3-7 (:P and 3-7)		PWDLW 	 LIG_Clathr_ClatBox_2	7
1utc	 Clathrin_propel:A 57-91 (:A and 60-94)	Q:PWDLW:3-7 (:Q and 3-7)		PWDLW 	 LIG_Clathr_ClatBox_2	7
1c9l	 Clathrin_propel:A 58-92 (:A and 60-94)	C:LIEFE:4-8 (:C and 373-377)		L[IVLMF].[IVLMF][DE] 	 LIG_Clathr_ClatBox_1	8
1c9i	 Clathrin_propel:A 58-92 (:A and 60-94)	C:LLDLD:4-8 (:C and 818-822)		L[IVLMF].[IVLMF][DE] 	 LIG_Clathr_ClatBox_1	9
1utc	 Clathrin_propel:B 146-185 (:B and 148-187)	Q:PWDLW:3-7 (:Q and 3-7)		PWDLW 	 LIG_Clathr_ClatBox_2	7
1c9i	 Clathrin_propel:B 16-53 (:B and 19-56)	D:LLDLD:3-7 (:D and 818-822)		L[IVLMF].[IVLMF][DE] 	 LIG_Clathr_ClatBox_1	7
1c9l	 Clathrin_propel:B 17-54 (:B and 19-56)	D:LIEFE:4-8 (:D and 373-377)		L[IVLMF].[IVLMF][DE] 	 LIG_Clathr_ClatBox_1	8
1utc	 Clathrin_propel:B 17-54 (:B and 19-56)	P:PWDLW:3-7 (:P and 3-7)		PWDLW 	 LIG_Clathr_ClatBox_2	7
1utc	 Clathrin_propel:B 17-54 (:B and 19-56)	Q:PWDLW:3-7 (:Q and 3-7)		PWDLW 	 LIG_Clathr_ClatBox_2	7
1utc	 Clathrin_propel:B 251-286 (:B and 253-288)	Q:PWDLW:3-7 (:Q and 3-7)		PWDLW 	 LIG_Clathr_ClatBox_2	7
1utc	 Clathrin_propel:B 294-328 (:B and 296-330)	Q:PWDLW:3-7 (:Q and 3-7)		PWDLW 	 LIG_Clathr_ClatBox_2	7
1c9i	 Clathrin_propel:B 57-91 (:B and 60-94)	D:LLDLD:3-7 (:D and 818-822)		L[IVLMF].[IVLMF][DE] 	 LIG_Clathr_ClatBox_1	7
1c9l	 Clathrin_propel:B 58-92 (:B and 60-94)	D:LIEFE:4-8 (:D and 373-377)		L[IVLMF].[IVLMF][DE] 	 LIG_Clathr_ClatBox_1	8
1utc	 Clathrin_propel:B 58-92 (:B and 60-94)	P:PWDLW:3-7 (:P and 3-7)		PWDLW 	 LIG_Clathr_ClatBox_2	7
1jsu	 Cyclin_N:B 7-133 (:B and 181-307)	C:RNLF:6-9 (:C and 30-33)		[RK].L.{0,1}[FYLIVMP] 	 LIG_CYCLIN_1	69
1h26	 Cyclin_N:B 7-133 (:B and 181-307)	E:KKLMF:4-8 (:E and 381-385)		[RK].L.{0,1}[FYLIVMP] 	 LIG_CYCLIN_1	9
1h25	 Cyclin_N:B 7-133 (:B and 181-307)	E:KKLRF:5-9 (:E and 873-877)		[RK].L.{0,1}[FYLIVMP] 	 LIG_CYCLIN_1	10
1urc	 Cyclin_N:B 7-133 (:B and 181-307)	E:RKLF:1-4 (:E and 501-504)		[RK].L.{0,1}[FYLIVMP] 	 LIG_CYCLIN_1	5
1urc	 Cyclin_N:B 7-133 (:B and 181-307)	E:RKLFG:1-5 (:E and 501-505)		no_pattern	 LIG_CYCLIN_none	5
1h27	 Cyclin_N:B 7-133 (:B and 181-307)	E:RNLF:1-4 (:E and 30-33)		[RK].L.{0,1}[FYLIVMP] 	 LIG_CYCLIN_1	6
1h24	 Cyclin_N:B 7-133 (:B and 181-307)	E:RRLDL:4-8 (:E and 90-94)		[RK].L.{0,1}[FYLIVMP] 	 LIG_CYCLIN_1	9
1h28	 Cyclin_N:B 7-133 (:B and 181-307)	E:RRLF:5-8 (:E and 658-661)		[RK].L.{0,1}[FYLIVMP] 	 LIG_CYCLIN_1	10
1okv	 Cyclin_N:B 7-133 (:B and 181-307)	E:RRLIF:1-5 (:E and 30-34)		[RK].L.{0,1}[FYLIVMP] 	 LIG_CYCLIN_1	5
2cci	 Cyclin_N:B 7-133 (:B and 181-307)	F:RRLVF:13-17 (:F and 90-94)		[RK].L.{0,1}[FYLIVMP] 	 LIG_CYCLIN_1	19
1oku	 Cyclin_N:B 7-133 (:B and 181-307)	F:RSLI:3-6 (:F and 503-506)		[RK].L.{0,1}[FYLIVMP] 	 LIG_CYCLIN_1	6
2c5v	 Cyclin_N:B 7-133 (:B and 181-307)	F:RSLI:3-6 (:F and 504-507)		[RK].L.{0,1}[FYLIVMP] 	 LIG_CYCLIN_1	6
2cch	 Cyclin_N:B 9-135 (:B and 181-307)	E:RRLVF:6-10 (:E and 6-10)		[RK].L.{0,1}[FYLIVMP] 	 LIG_CYCLIN_1	12
2cch	 Cyclin_N:D 6-132 (:D and 181-307)	F:RRLVF:6-10 (:F and 6-10)		[RK].L.{0,1}[FYLIVMP] 	 LIG_CYCLIN_1	12
1urc	 Cyclin_N:D 7-133 (:D and 181-307)	F:RKLF:1-4 (:F and 502-505)		[RK].L.{0,1}[FYLIVMP] 	 LIG_CYCLIN_1	5
1urc	 Cyclin_N:D 7-133 (:D and 181-307)	F:RKLFG:1-5 (:F and 502-506)		no_pattern	 LIG_CYCLIN_none	 5
1h28	 Cyclin_N:D 7-133 (:D and 181-307)	F:RRLF:3-6 (:F and 658-661)		[RK].L.{0,1}[FYLIVMP] 	 LIG_CYCLIN_1	8
1oku	 Cyclin_N:D 7-133 (:D and 181-307)	H:RSLI:3-6 (:H and 503-506)		[RK].L.{0,1}[FYLIVMP] 	 LIG_CYCLIN_1	6
2c5v	 Cyclin_N:D 7-133 (:D and 181-307)	H:RSLI:3-6 (:H and 504-507)		[RK].L.{0,1}[FYLIVMP] 	 LIG_CYCLIN_1	6
2cci	 Cyclin_N:D 7-133 (:D and 181-307)	I:RRLVF:10-14 (:I and 90-94)		[RK].L.{0,1}[FYLIVMP] 	 LIG_CYCLIN_1	14
1okv	 Cyclin_N:D 9-135 (:D and 181-307)	F:RRLIF:1-5 (:F and 30-34)		[RK].L.{0,1}[FYLIVMP] 	 LIG_CYCLIN_1	5
1f95	 Dynein_light:A 1-89 (:A and 1-89)	C:KSTQT:5-9 (:C and 5-9)		[KR].TQT 	 LIG_Dynein_DLC8_1	9
1f95	 Dynein_light:B 1-89 (:B and 1-89)	D:KSTQT:5-9 (:D and 5-9)		[KR].TQT 	 LIG_Dynein_DLC8_1	9
2ix7	 efhand:A 10-38 (:A and 11-39)	C:RAACIRIQKTIRGWLLRKRY:5-24 (:C and 767-786)		...[SACLIVTM]..[ILVMFCT]Q.{3}[RK].{4,5}[RKQ].. 	 LIG_IQ	59
2be6	 efhand:A 115-141 (:A and 120-146)	D:FYATFLIQEYFRKFKKRKEQ:7-26 (:D and 1618-1637)		...[SACLIVTM]..[ILVMFCT]Q.{3}[RK].{4,5}[RKQ].. 	 LIG_IQ	29
2ix7	 efhand:A 119-145 (:A and 120-146)	C:RAACIRIQKTIRGWLLRKRY:5-24 (:C and 767-786)		...[SACLIVTM]..[ILVMFCT]Q.{3}[RK].{4,5}[RKQ].. 	 LIG_IQ	59
1ff1	 efhand:A 44-72 (:A and 49-77)	B:STNPFL:1-6 (:B and 107-112)		[NSFTAVQRPG][LTSNDFVR]NPF[LQMWFSAG] 	 LIG_EH	6
2be6	 efhand:A 45-73 (:A and 47-75)	D:FYATFLIQEYFRKFKKRKEQ:7-26 (:D and 1618-1637)		...[SACLIVTM]..[ILVMFCT]Q.{3}[RK].{4,5}[RKQ].. 	 LIG_IQ	29
1m45	 efhand:A 5-31 (:A and 8-34)	B:SQAIKYLQNNIKGFIIRQRV:3-22 (:B and 808-827)		...[SACLIVTM]..[ILVMFCT]Q.{3}[RK].{4,5}[RKQ].. 	 LIG_IQ	25
1n2d	 efhand:A 6-32 (:A and 8-34)	C:SQAIKYLQNNIKGFIIRQRV:3-22 (:C and 808-827)		...[SACLIVTM]..[ILVMFCT]Q.{3}[RK].{4,5}[RKQ].. 	 LIG_IQ	48
1m45	 efhand:A 78-106 (:A and 85-113)	B:SQAIKYLQNNIKGFIIRQRV:3-22 (:B and 808-827)		...[SACLIVTM]..[ILVMFCT]Q.{3}[RK].{4,5}[RKQ].. 	 LIG_IQ	25
2be6	 efhand:A 79-107 (:A and 84-112)	D:FYATFLIQEYFRKFKKRKEQ:7-26 (:D and 1618-1637)		...[SACLIVTM]..[ILVMFCT]Q.{3}[RK].{4,5}[RKQ].. 	 LIG_IQ	29
2ix7	 efhand:A 83-111 (:A and 84-112)	C:RAACIRIQKTIRGWLLRKRY:5-24 (:C and 767-786)		...[SACLIVTM]..[ILVMFCT]Q.{3}[RK].{4,5}[RKQ].. 	 LIG_IQ	59
1n2d	 efhand:A 83-111 (:A and 85-113)	C:SQAIKYLQNNIKGFIIRQRV:3-22 (:C and 808-827)		...[SACLIVTM]..[ILVMFCT]Q.{3}[RK].{4,5}[RKQ].. 	 LIG_IQ	48
1m46	 efhand:A 84-112 (:A and 85-113)	B:LRTITNLQKKIRKELKQRQL:3-22 (:B and 856-875)		...[SACLIVTM]..[ILVMFCT]Q.{3}[RK].{4,5}[RKQ].. 	 LIG_IQ	25
2be6	 efhand:A 9-37 (:A and 11-39)	D:FYATFLIQEYFRKFKKRKEQ:7-26 (:D and 1618-1637)		...[SACLIVTM]..[ILVMFCT]Q.{3}[RK].{4,5}[RKQ].. 	 LIG_IQ	29
2ix7	 efhand:B 10-38 (:B and 11-39)	C:QRAAITVQRYVRGYQARCY:28-46 (:C and 790-808)		...[SACLIVTM]..[ILVMFCT]Q.{3}[RK].{4,5}[RKQ].. 	 LIG_IQ	59
2dfs	 efhand:B 111-139 (:B and 120-148)	A:RAACIRIQKTIRGWLMRKKY:723-742 (:A and 768-787)		...[SACLIVTM]..[ILVMFCT]Q.{3}[RK].{4,5}[RKQ].. 	 LIG_IQ	994
2bl0	 efhand:B 113-141 (:B and 113-141)	A:GEIVKVVQAAARGWVERKHF:4-23 (:A and 781-800)		...[SACLIVTM]..[ILVMFCT]Q.{3}[RK].{4,5}[RKQ].. 	 LIG_IQ	63
2ix7	 efhand:B 119-145 (:B and 120-146)	C:QRAAITVQRYVRGYQARCY:28-46 (:C and 790-808)		...[SACLIVTM]..[ILVMFCT]Q.{3}[RK].{4,5}[RKQ].. 	 LIG_IQ	59
1w7j	 efhand:B 1-29 (:B and 11-39)	A:RAACIRIQKTIRGWLMRKKY:728-747 (:A and 768-787)		...[SACLIVTM]..[ILVMFCT]Q.{3}[RK].{4,5}[RKQ].. 	 LIG_IQ	752
2dfs	 efhand:B 2-30 (:B and 11-39)	A:RAACIRIQKTIRGWLMRKKY:723-742 (:A and 768-787)		...[SACLIVTM]..[ILVMFCT]Q.{3}[RK].{4,5}[RKQ].. 	 LIG_IQ	994
1n2d	 efhand:B 4-30 (:B and 8-34)	C:VNCATLLQAAYRGHSIRAN:28-46 (:C and 833-851)		...[SACLIVTM]..[ILVMFCT]Q.{3}[RK].{4,5}[RKQ].. 	 LIG_IQ	48
2bl0	 efhand:B 6-34 (:B and 6-34)	A:GEIVKVVQAAARGWVERKHF:4-23 (:A and 781-800)		...[SACLIVTM]..[ILVMFCT]Q.{3}[RK].{4,5}[RKQ].. 	 LIG_IQ	63
1w7j	 efhand:B 70-98 (:B and 88-116)	A:RAACIRIQKTIRGWLMRKKY:728-747 (:A and 768-787)		...[SACLIVTM]..[ILVMFCT]Q.{3}[RK].{4,5}[RKQ].. 	 LIG_IQ	752
2dfs	 efhand:B 75-103 (:B and 84-112)	A:RAACIRIQKTIRGWLMRKKY:723-742 (:A and 768-787)		...[SACLIVTM]..[ILVMFCT]Q.{3}[RK].{4,5}[RKQ].. 	 LIG_IQ	994
1kqm	 efhand:B 76-104 (:B and 88-116)	A:RIGLSVIQRNIRKWLVLRNW:747-766 (:A and 805-824)		...[SACLIVTM]..[ILVMFCT]Q.{3}[RK].{4,5}[RKQ].. 	 LIG_IQ	777
1l2o	 efhand:B 76-104 (:B and 88-116)	A:RIGLSVIQRNIRKWLVLRNW:747-766 (:A and 805-824)		...[SACLIVTM]..[ILVMFCT]Q.{3}[RK].{4,5}[RKQ].. 	 LIG_IQ	777
1kwo	 efhand:B 76-104 (:B and 88-116)	A:RIGLSVIQRNIRKWLVLRNW:750-769 (:A and 805-824)		...[SACLIVTM]..[ILVMFCT]Q.{3}[RK].{4,5}[RKQ].. 	 LIG_IQ	780
1kk8	 efhand:B 76-104 (:B and 88-116)	A:RIGLSVIQRNIRKWLVLRNW:761-780 (:A and 805-824)		...[SACLIVTM]..[ILVMFCT]Q.{3}[RK].{4,5}[RKQ].. 	 LIG_IQ	793
1sr6	 efhand:B 76-104 (:B and 88-116)	A:RIGLSVIQRNIRKWLVLRNW:769-788 (:A and 805-824)		...[SACLIVTM]..[ILVMFCT]Q.{3}[RK].{4,5}[RKQ].. 	 LIG_IQ	801
2bl0	 efhand:B 77-105 (:B and 77-105)	A:GEIVKVVQAAARGWVERKHF:4-23 (:A and 781-800)		...[SACLIVTM]..[ILVMFCT]Q.{3}[RK].{4,5}[RKQ].. 	 LIG_IQ	63
1scm	 efhand:B 77-105 (:B and 88-116)	A:RIGLSVIQRNIRKWLVLRNW:29-48 (:A and 805-824)		...[SACLIVTM]..[ILVMFCT]Q.{3}[RK].{4,5}[RKQ].. 	 LIG_IQ	60
1wdc	 efhand:B 77-105 (:B and 88-116)	A:RIGLSVIQRNIRKWLVLRNW:32-51 (:A and 805-824)		...[SACLIVTM]..[ILVMFCT]Q.{3}[RK].{4,5}[RKQ].. 	 LIG_IQ	64
1oe9	 efhand:B 79-105 (:B and 88-116)	A:RAACIRIQKTIRGWLMRKKY:704-723 (:A and 768-787)		...[SACLIVTM]..[ILVMFCT]Q.{3}[RK].{4,5}[RKQ].. 	 LIG_IQ	730
1n2d	 efhand:B 81-109 (:B and 85-113)	C:VNCATLLQAAYRGHSIRAN:28-46 (:C and 833-851)		...[SACLIVTM]..[ILVMFCT]Q.{3}[RK].{4,5}[RKQ].. 	 LIG_IQ	48
2ix7	 efhand:B 83-111 (:B and 84-112)	C:QRAAITVQRYVRGYQARCY:28-46 (:C and 790-808)		...[SACLIVTM]..[ILVMFCT]Q.{3}[RK].{4,5}[RKQ].. 	 LIG_IQ	59
1w7i	 efhand:B 83-111 (:B and 88-116)	A:RAACIRIQKTIRGWLMRKKY:723-742 (:A and 768-787)		...[SACLIVTM]..[ILVMFCT]Q.{3}[RK].{4,5}[RKQ].. 	 LIG_IQ	750
1br4	 efhand:B 8-36 (:B and 10-38)	A:TDVIIAFQAQCRGYLARKAF:753-772 (:A and 793-812)		...[SACLIVTM]..[ILVMFCT]Q.{3}[RK].{4,5}[RKQ].. 	 LIG_IQ	781
1br1	 efhand:B 8-36 (:B and 10-38)	A:TDVIIAFQAQCRGYLARKAF:759-778 (:A and 793-812)		...[SACLIVTM]..[ILVMFCT]Q.{3}[RK].{4,5}[RKQ].. 	 LIG_IQ	787
1oe9	 efhand:B 8-36 (:B and 11-39)	A:RAACIRIQKTIRGWLMRKKY:704-723 (:A and 768-787)		...[SACLIVTM]..[ILVMFCT]Q.{3}[RK].{4,5}[RKQ].. 	 LIG_IQ	730
1br4	 efhand:B 85-113 (:B and 87-115)	A:TDVIIAFQAQCRGYLARKAF:753-772 (:A and 793-812)		...[SACLIVTM]..[ILVMFCT]Q.{3}[RK].{4,5}[RKQ].. 	 LIG_IQ	781
1br1	 efhand:B 85-113 (:B and 87-115)	A:TDVIIAFQAQCRGYLARKAF:759-778 (:A and 793-812)		...[SACLIVTM]..[ILVMFCT]Q.{3}[RK].{4,5}[RKQ].. 	 LIG_IQ	787
1w7i	 efhand:B 9-37 (:B and 11-39)	A:RAACIRIQKTIRGWLMRKKY:723-742 (:A and 768-787)		...[SACLIVTM]..[ILVMFCT]Q.{3}[RK].{4,5}[RKQ].. 	 LIG_IQ	750
2be6	 efhand:C 110-136 (:C and 119-145)	F:FYATFLIQEYFRKFKKRKE:4-22 (:F and 1618-1636)		...[SACLIVTM]..[ILVMFCT]Q.{3}[RK].{4,5}[RKQ].. 	 LIG_IQ	22
2dfs	 efhand:C 113-141 (:C and 120-148)	A:RRAAITIQRYVRGHQARCY:746-764 (:A and 791-809)		...[SACLIVTM]..[ILVMFCT]Q.{3}[RK].{4,5}[RKQ].. 	 LIG_IQ	994
2dfs	 efhand:C 4-32 (:C and 11-39)	A:RRAAITIQRYVRGHQARCY:746-764 (:A and 791-809)		...[SACLIVTM]..[ILVMFCT]Q.{3}[RK].{4,5}[RKQ].. 	 LIG_IQ	994
2bl0	 efhand:C 43-71 (:C and 55-83)	A:SVSARIIQDNIRAYLEFKNW:30-49 (:A and 807-826)		...[SACLIVTM]..[ILVMFCT]Q.{3}[RK].{4,5}[RKQ].. 	 LIG_IQ	63
2be6	 efhand:C 45-71 (:C and 48-74)	F:FYATFLIQEYFRKFKKRKE:4-22 (:F and 1618-1636)		...[SACLIVTM]..[ILVMFCT]Q.{3}[RK].{4,5}[RKQ].. 	 LIG_IQ	22
1m8q	 efhand:C 7-35 (:C and 9-37)	A:AEIITATQARCRGFLMRVE:740-758 (:A and 784-802)		...[SACLIVTM]..[ILVMFCT]Q.{3}[RK].{4,5}[RKQ].. 	 LIG_IQ	795
1mvw	 efhand:C 7-35 (:C and 9-37)	A:AEIITATQARCRGFLMRVE:740-758 (:A and 784-802)		...[SACLIVTM]..[ILVMFCT]Q.{3}[RK].{4,5}[RKQ].. 	 LIG_IQ	795
1o19	 efhand:C 7-35 (:C and 9-37)	A:AEIITATQARCRGFLMRVE:740-758 (:A and 784-802)		...[SACLIVTM]..[ILVMFCT]Q.{3}[RK].{4,5}[RKQ].. 	 LIG_IQ	795
1o1a	 efhand:C 7-35 (:C and 9-37)	A:AEIITATQARCRGFLMRVE:740-758 (:A and 784-802)		...[SACLIVTM]..[ILVMFCT]Q.{3}[RK].{4,5}[RKQ].. 	 LIG_IQ	795
1o1b	 efhand:C 7-35 (:C and 9-37)	A:AEIITATQARCRGFLMRVE:740-758 (:A and 784-802)		...[SACLIVTM]..[ILVMFCT]Q.{3}[RK].{4,5}[RKQ].. 	 LIG_IQ	795
1o1c	 efhand:C 7-35 (:C and 9-37)	A:AEIITATQARCRGFLMRVE:740-758 (:A and 784-802)		...[SACLIVTM]..[ILVMFCT]Q.{3}[RK].{4,5}[RKQ].. 	 LIG_IQ	795
1o1d	 efhand:C 7-35 (:C and 9-37)	A:AEIITATQARCRGFLMRVE:740-758 (:A and 784-802)		...[SACLIVTM]..[ILVMFCT]Q.{3}[RK].{4,5}[RKQ].. 	 LIG_IQ	795
1o1e	 efhand:C 7-35 (:C and 9-37)	A:AEIITATQARCRGFLMRVE:740-758 (:A and 784-802)		...[SACLIVTM]..[ILVMFCT]Q.{3}[RK].{4,5}[RKQ].. 	 LIG_IQ	795
1o1f	 efhand:C 7-35 (:C and 9-37)	A:AEIITATQARCRGFLMRVE:740-758 (:A and 784-802)		...[SACLIVTM]..[ILVMFCT]Q.{3}[RK].{4,5}[RKQ].. 	 LIG_IQ	795
1o1g	 efhand:C 7-35 (:C and 9-37)	A:AEIITATQARCRGFLMRVE:740-758 (:A and 784-802)		...[SACLIVTM]..[ILVMFCT]Q.{3}[RK].{4,5}[RKQ].. 	 LIG_IQ	795
2be6	 efhand:C 74-102 (:C and 83-111)	F:FYATFLIQEYFRKFKKRKE:4-22 (:F and 1618-1636)		...[SACLIVTM]..[ILVMFCT]Q.{3}[RK].{4,5}[RKQ].. 	 LIG_IQ	22
2dfs	 efhand:C 77-105 (:C and 84-112)	A:RRAAITIQRYVRGHQARCY:746-764 (:A and 791-809)		...[SACLIVTM]..[ILVMFCT]Q.{3}[RK].{4,5}[RKQ].. 	 LIG_IQ	994
2bl0	 efhand:C 80-108 (:C and 92-120)	A:SVSARIIQDNIRAYLEFKNW:30-49 (:A and 807-826)		...[SACLIVTM]..[ILVMFCT]Q.{3}[RK].{4,5}[RKQ].. 	 LIG_IQ	63
1scm	 efhand:C 82-110 (:C and 85-113)	A:SKIISMFQAHIRGYLIRKAY:3-22 (:A and 779-798)		...[SACLIVTM]..[ILVMFCT]Q.{3}[RK].{4,5}[RKQ].. 	 LIG_IQ	60
1wdc	 efhand:C 83-111 (:C and 85-113)	A:SKIISMFQAHIRGYLIRKAY:6-25 (:A and 779-798)		...[SACLIVTM]..[ILVMFCT]Q.{3}[RK].{4,5}[RKQ].. 	 LIG_IQ	64
2be6	 efhand:C 8-36 (:C and 11-39)	F:FYATFLIQEYFRKFKKRKE:4-22 (:F and 1618-1636)		...[SACLIVTM]..[ILVMFCT]Q.{3}[RK].{4,5}[RKQ].. 	 LIG_IQ	22
1kqm	 efhand:C 84-112 (:C and 85-113)	A:SKIISMFQAHIRGYLIRKAY:721-740 (:A and 779-798)		...[SACLIVTM]..[ILVMFCT]Q.{3}[RK].{4,5}[RKQ].. 	 LIG_IQ	777
1l2o	 efhand:C 84-112 (:C and 85-113)	A:SKIISMFQAHIRGYLIRKAY:721-740 (:A and 779-798)		...[SACLIVTM]..[ILVMFCT]Q.{3}[RK].{4,5}[RKQ].. 	 LIG_IQ	777
1kwo	 efhand:C 84-112 (:C and 85-113)	A:SKIISMFQAHIRGYLIRKAY:724-743 (:A and 779-798)		...[SACLIVTM]..[ILVMFCT]Q.{3}[RK].{4,5}[RKQ].. 	 LIG_IQ	780
1m8q	 efhand:C 84-112 (:C and 86-114)	A:AEIITATQARCRGFLMRVE:740-758 (:A and 784-802)		...[SACLIVTM]..[ILVMFCT]Q.{3}[RK].{4,5}[RKQ].. 	 LIG_IQ	795
1mvw	 efhand:C 84-112 (:C and 86-114)	A:AEIITATQARCRGFLMRVE:740-758 (:A and 784-802)		...[SACLIVTM]..[ILVMFCT]Q.{3}[RK].{4,5}[RKQ].. 	 LIG_IQ	795
1o19	 efhand:C 84-112 (:C and 86-114)	A:AEIITATQARCRGFLMRVE:740-758 (:A and 784-802)		...[SACLIVTM]..[ILVMFCT]Q.{3}[RK].{4,5}[RKQ].. 	 LIG_IQ	795
1o1a	 efhand:C 84-112 (:C and 86-114)	A:AEIITATQARCRGFLMRVE:740-758 (:A and 784-802)		...[SACLIVTM]..[ILVMFCT]Q.{3}[RK].{4,5}[RKQ].. 	 LIG_IQ	795
1o1b	 efhand:C 84-112 (:C and 86-114)	A:AEIITATQARCRGFLMRVE:740-758 (:A and 784-802)		...[SACLIVTM]..[ILVMFCT]Q.{3}[RK].{4,5}[RKQ].. 	 LIG_IQ	795
1o1c	 efhand:C 84-112 (:C and 86-114)	A:AEIITATQARCRGFLMRVE:740-758 (:A and 784-802)		...[SACLIVTM]..[ILVMFCT]Q.{3}[RK].{4,5}[RKQ].. 	 LIG_IQ	795
1o1d	 efhand:C 84-112 (:C and 86-114)	A:AEIITATQARCRGFLMRVE:740-758 (:A and 784-802)		...[SACLIVTM]..[ILVMFCT]Q.{3}[RK].{4,5}[RKQ].. 	 LIG_IQ	795
1o1e	 efhand:C 84-112 (:C and 86-114)	A:AEIITATQARCRGFLMRVE:740-758 (:A and 784-802)		...[SACLIVTM]..[ILVMFCT]Q.{3}[RK].{4,5}[RKQ].. 	 LIG_IQ	795
1o1f	 efhand:C 84-112 (:C and 86-114)	A:AEIITATQARCRGFLMRVE:740-758 (:A and 784-802)		...[SACLIVTM]..[ILVMFCT]Q.{3}[RK].{4,5}[RKQ].. 	 LIG_IQ	795
1o1g	 efhand:C 84-112 (:C and 86-114)	A:AEIITATQARCRGFLMRVE:740-758 (:A and 784-802)		...[SACLIVTM]..[ILVMFCT]Q.{3}[RK].{4,5}[RKQ].. 	 LIG_IQ	795
1kk8	 efhand:C 85-113 (:C and 85-113)	A:SKIISMFQAHIRGYLIRKAY:735-754 (:A and 779-798)		...[SACLIVTM]..[ILVMFCT]Q.{3}[RK].{4,5}[RKQ].. 	 LIG_IQ	793
1sr6	 efhand:C 85-113 (:C and 85-113)	A:SKIISMFQAHIRGYLIRKAY:743-762 (:A and 779-798)		...[SACLIVTM]..[ILVMFCT]Q.{3}[RK].{4,5}[RKQ].. 	 LIG_IQ	801
2dfs	 efhand:D 111-139 (:D and 120-148)	A:TRAAIIIQKFQRMYVVRKRY:771-790 (:A and 816-835)		...[SACLIVTM]..[ILVMFCT]Q.{3}[RK].{4,5}[RKQ].. 	 LIG_IQ	994
2dfs	 efhand:D 2-30 (:D and 11-39)	A:TRAAIIIQKFQRMYVVRKRY:771-790 (:A and 816-835)		...[SACLIVTM]..[ILVMFCT]Q.{3}[RK].{4,5}[RKQ].. 	 LIG_IQ	994
2dfs	 efhand:D 75-103 (:D and 84-112)	A:TRAAIIIQKFQRMYVVRKRY:771-790 (:A and 816-835)		...[SACLIVTM]..[ILVMFCT]Q.{3}[RK].{4,5}[RKQ].. 	 LIG_IQ	994
1br4	 efhand:D 8-36 (:D and 10-38)	C:TDVIIAFQAQCRGYLARKAF:753-772 (:C and 793-812)		...[SACLIVTM]..[ILVMFCT]Q.{3}[RK].{4,5}[RKQ].. 	 LIG_IQ	781
1br1	 efhand:D 8-36 (:D and 10-38)	C:TDVIIAFQAQCRGYLARKAF:759-778 (:C and 793-812)		...[SACLIVTM]..[ILVMFCT]Q.{3}[RK].{4,5}[RKQ].. 	 LIG_IQ	787
1br4	 efhand:D 85-113 (:D and 87-115)	C:TDVIIAFQAQCRGYLARKAF:753-772 (:C and 793-812)		...[SACLIVTM]..[ILVMFCT]Q.{3}[RK].{4,5}[RKQ].. 	 LIG_IQ	781
1br1	 efhand:D 85-113 (:D and 87-115)	C:TDVIIAFQAQCRGYLARKAF:759-778 (:C and 793-812)		...[SACLIVTM]..[ILVMFCT]Q.{3}[RK].{4,5}[RKQ].. 	 LIG_IQ	787
2dfs	 efhand:E 113-141 (:E and 120-148)	A:RDATIALQALLRGYLVRNK:794-812 (:A and 839-857)		...[SACLIVTM]..[ILVMFCT]Q.{3}[RK].{4,5}[RKQ].. 	 LIG_IQ	994
2dfs	 efhand:E 4-32 (:E and 11-39)	A:RDATIALQALLRGYLVRNK:794-812 (:A and 839-857)		...[SACLIVTM]..[ILVMFCT]Q.{3}[RK].{4,5}[RKQ].. 	 LIG_IQ	994
2dfs	 efhand:E 77-105 (:E and 84-112)	A:RDATIALQALLRGYLVRNK:794-812 (:A and 839-857)		...[SACLIVTM]..[ILVMFCT]Q.{3}[RK].{4,5}[RKQ].. 	 LIG_IQ	994
2dfs	 efhand:F 111-139 (:F and 120-148)	A:EHKSIIIQKHVRGWLARVH:819-837 (:A and 864-882)		...[SACLIVTM]..[ILVMFCT]Q.{3}[RK].{4,5}[RKQ].. 	 LIG_IQ	994
2dfs	 efhand:F 2-30 (:F and 11-39)	A:EHKSIIIQKHVRGWLARVH:819-837 (:A and 864-882)		...[SACLIVTM]..[ILVMFCT]Q.{3}[RK].{4,5}[RKQ].. 	 LIG_IQ	994
1m8q	 efhand:F 7-35 (:F and 9-37)	D:AEIITATQARCRGFLMRVE:740-758 (:D and 784-802)		...[SACLIVTM]..[ILVMFCT]Q.{3}[RK].{4,5}[RKQ].. 	 LIG_IQ	795
1mvw	 efhand:F 7-35 (:F and 9-37)	D:AEIITATQARCRGFLMRVE:740-758 (:D and 784-802)		...[SACLIVTM]..[ILVMFCT]Q.{3}[RK].{4,5}[RKQ].. 	 LIG_IQ	795
1o18	 efhand:F 7-35 (:F and 9-37)	D:AEIITATQARCRGFLMRVE:740-758 (:D and 784-802)		...[SACLIVTM]..[ILVMFCT]Q.{3}[RK].{4,5}[RKQ].. 	 LIG_IQ	795
1o19	 efhand:F 7-35 (:F and 9-37)	D:AEIITATQARCRGFLMRVE:740-758 (:D and 784-802)		...[SACLIVTM]..[ILVMFCT]Q.{3}[RK].{4,5}[RKQ].. 	 LIG_IQ	795
1o1a	 efhand:F 7-35 (:F and 9-37)	D:AEIITATQARCRGFLMRVE:740-758 (:D and 784-802)		...[SACLIVTM]..[ILVMFCT]Q.{3}[RK].{4,5}[RKQ].. 	 LIG_IQ	795
1o1b	 efhand:F 7-35 (:F and 9-37)	D:AEIITATQARCRGFLMRVE:740-758 (:D and 784-802)		...[SACLIVTM]..[ILVMFCT]Q.{3}[RK].{4,5}[RKQ].. 	 LIG_IQ	795
1o1c	 efhand:F 7-35 (:F and 9-37)	D:AEIITATQARCRGFLMRVE:740-758 (:D and 784-802)		...[SACLIVTM]..[ILVMFCT]Q.{3}[RK].{4,5}[RKQ].. 	 LIG_IQ	795
1o1d	 efhand:F 7-35 (:F and 9-37)	D:AEIITATQARCRGFLMRVE:740-758 (:D and 784-802)		...[SACLIVTM]..[ILVMFCT]Q.{3}[RK].{4,5}[RKQ].. 	 LIG_IQ	795
1o1e	 efhand:F 7-35 (:F and 9-37)	D:AEIITATQARCRGFLMRVE:740-758 (:D and 784-802)		...[SACLIVTM]..[ILVMFCT]Q.{3}[RK].{4,5}[RKQ].. 	 LIG_IQ	795
1o1f	 efhand:F 7-35 (:F and 9-37)	D:AEIITATQARCRGFLMRVE:740-758 (:D and 784-802)		...[SACLIVTM]..[ILVMFCT]Q.{3}[RK].{4,5}[RKQ].. 	 LIG_IQ	795
1o1g	 efhand:F 7-35 (:F and 9-37)	D:AEIITATQARCRGFLMRVE:740-758 (:D and 784-802)		...[SACLIVTM]..[ILVMFCT]Q.{3}[RK].{4,5}[RKQ].. 	 LIG_IQ	795
2dfs	 efhand:F 75-103 (:F and 84-112)	A:EHKSIIIQKHVRGWLARVH:819-837 (:A and 864-882)		...[SACLIVTM]..[ILVMFCT]Q.{3}[RK].{4,5}[RKQ].. 	 LIG_IQ	994
1br4	 efhand:F 8-36 (:F and 10-38)	E:TDVIIAFQAQCRGYLARKAF:753-772 (:E and 793-812)		...[SACLIVTM]..[ILVMFCT]Q.{3}[RK].{4,5}[RKQ].. 	 LIG_IQ	781
1br1	 efhand:F 8-36 (:F and 10-38)	E:TDVIIAFQAQCRGYLARKAF:759-778 (:E and 793-812)		...[SACLIVTM]..[ILVMFCT]Q.{3}[RK].{4,5}[RKQ].. 	 LIG_IQ	787
1m8q	 efhand:F 84-112 (:F and 86-114)	D:AEIITATQARCRGFLMRVE:740-758 (:D and 784-802)		...[SACLIVTM]..[ILVMFCT]Q.{3}[RK].{4,5}[RKQ].. 	 LIG_IQ	795
1mvw	 efhand:F 84-112 (:F and 86-114)	D:AEIITATQARCRGFLMRVE:740-758 (:D and 784-802)		...[SACLIVTM]..[ILVMFCT]Q.{3}[RK].{4,5}[RKQ].. 	 LIG_IQ	795
1o18	 efhand:F 84-112 (:F and 86-114)	D:AEIITATQARCRGFLMRVE:740-758 (:D and 784-802)		...[SACLIVTM]..[ILVMFCT]Q.{3}[RK].{4,5}[RKQ].. 	 LIG_IQ	795
1o19	 efhand:F 84-112 (:F and 86-114)	D:AEIITATQARCRGFLMRVE:740-758 (:D and 784-802)		...[SACLIVTM]..[ILVMFCT]Q.{3}[RK].{4,5}[RKQ].. 	 LIG_IQ	795
1o1a	 efhand:F 84-112 (:F and 86-114)	D:AEIITATQARCRGFLMRVE:740-758 (:D and 784-802)		...[SACLIVTM]..[ILVMFCT]Q.{3}[RK].{4,5}[RKQ].. 	 LIG_IQ	795
1o1b	 efhand:F 84-112 (:F and 86-114)	D:AEIITATQARCRGFLMRVE:740-758 (:D and 784-802)		...[SACLIVTM]..[ILVMFCT]Q.{3}[RK].{4,5}[RKQ].. 	 LIG_IQ	795
1o1c	 efhand:F 84-112 (:F and 86-114)	D:AEIITATQARCRGFLMRVE:740-758 (:D and 784-802)		...[SACLIVTM]..[ILVMFCT]Q.{3}[RK].{4,5}[RKQ].. 	 LIG_IQ	795
1o1d	 efhand:F 84-112 (:F and 86-114)	D:AEIITATQARCRGFLMRVE:740-758 (:D and 784-802)		...[SACLIVTM]..[ILVMFCT]Q.{3}[RK].{4,5}[RKQ].. 	 LIG_IQ	795
1o1e	 efhand:F 84-112 (:F and 86-114)	D:AEIITATQARCRGFLMRVE:740-758 (:D and 784-802)		...[SACLIVTM]..[ILVMFCT]Q.{3}[RK].{4,5}[RKQ].. 	 LIG_IQ	795
1o1f	 efhand:F 84-112 (:F and 86-114)	D:AEIITATQARCRGFLMRVE:740-758 (:D and 784-802)		...[SACLIVTM]..[ILVMFCT]Q.{3}[RK].{4,5}[RKQ].. 	 LIG_IQ	795
1o1g	 efhand:F 84-112 (:F and 86-114)	D:AEIITATQARCRGFLMRVE:740-758 (:D and 784-802)		...[SACLIVTM]..[ILVMFCT]Q.{3}[RK].{4,5}[RKQ].. 	 LIG_IQ	795
1br4	 efhand:F 85-113 (:F and 87-115)	E:TDVIIAFQAQCRGYLARKAF:753-772 (:E and 793-812)		...[SACLIVTM]..[ILVMFCT]Q.{3}[RK].{4,5}[RKQ].. 	 LIG_IQ	781
1br1	 efhand:F 85-113 (:F and 87-115)	E:TDVIIAFQAQCRGYLARKAF:759-778 (:E and 793-812)		...[SACLIVTM]..[ILVMFCT]Q.{3}[RK].{4,5}[RKQ].. 	 LIG_IQ	787
2dfs	 efhand:G 113-141 (:G and 120-148)	A:LKAIVYLQCCYRRMMAKREL:842-861 (:A and 887-906)		...[SACLIVTM]..[ILVMFCT]Q.{3}[RK].{4,5}[RKQ].. 	 LIG_IQ	994
2dfs	 efhand:G 4-32 (:G and 11-39)	A:LKAIVYLQCCYRRMMAKREL:842-861 (:A and 887-906)		...[SACLIVTM]..[ILVMFCT]Q.{3}[RK].{4,5}[RKQ].. 	 LIG_IQ	994
2dfs	 efhand:G 77-105 (:G and 84-112)	A:LKAIVYLQCCYRRMMAKREL:842-861 (:A and 887-906)		...[SACLIVTM]..[ILVMFCT]Q.{3}[RK].{4,5}[RKQ].. 	 LIG_IQ	994
1br4	 efhand:H 8-36 (:H and 10-38)	G:TDVIIAFQAQCRGYLARKAF:753-772 (:G and 793-812)		...[SACLIVTM]..[ILVMFCT]Q.{3}[RK].{4,5}[RKQ].. 	 LIG_IQ	781
1br1	 efhand:H 8-36 (:H and 10-38)	G:TDVIIAFQAQCRGYLARKAF:759-778 (:G and 793-812)		...[SACLIVTM]..[ILVMFCT]Q.{3}[RK].{4,5}[RKQ].. 	 LIG_IQ	787
1br4	 efhand:H 85-113 (:H and 87-115)	G:TDVIIAFQAQCRGYLARKAF:753-772 (:G and 793-812)		...[SACLIVTM]..[ILVMFCT]Q.{3}[RK].{4,5}[RKQ].. 	 LIG_IQ	781
1br1	 efhand:H 85-113 (:H and 87-115)	G:TDVIIAFQAQCRGYLARKAF:759-778 (:G and 793-812)		...[SACLIVTM]..[ILVMFCT]Q.{3}[RK].{4,5}[RKQ].. 	 LIG_IQ	787
1m8q	 efhand:I 7-35 (:I and 9-37)	G:AEIITATQARCRGFLMRVE:740-758 (:G and 784-802)		...[SACLIVTM]..[ILVMFCT]Q.{3}[RK].{4,5}[RKQ].. 	 LIG_IQ	795
1mvw	 efhand:I 7-35 (:I and 9-37)	G:AEIITATQARCRGFLMRVE:740-758 (:G and 784-802)		...[SACLIVTM]..[ILVMFCT]Q.{3}[RK].{4,5}[RKQ].. 	 LIG_IQ	795
1o18	 efhand:I 7-35 (:I and 9-37)	G:AEIITATQARCRGFLMRVE:740-758 (:G and 784-802)		...[SACLIVTM]..[ILVMFCT]Q.{3}[RK].{4,5}[RKQ].. 	 LIG_IQ	795
1o19	 efhand:I 7-35 (:I and 9-37)	G:AEIITATQARCRGFLMRVE:740-758 (:G and 784-802)		...[SACLIVTM]..[ILVMFCT]Q.{3}[RK].{4,5}[RKQ].. 	 LIG_IQ	795
1o1a	 efhand:I 7-35 (:I and 9-37)	G:AEIITATQARCRGFLMRVE:740-758 (:G and 784-802)		...[SACLIVTM]..[ILVMFCT]Q.{3}[RK].{4,5}[RKQ].. 	 LIG_IQ	795
1o1b	 efhand:I 7-35 (:I and 9-37)	G:AEIITATQARCRGFLMRVE:740-758 (:G and 784-802)		...[SACLIVTM]..[ILVMFCT]Q.{3}[RK].{4,5}[RKQ].. 	 LIG_IQ	795
1o1c	 efhand:I 7-35 (:I and 9-37)	G:AEIITATQARCRGFLMRVE:740-758 (:G and 784-802)		...[SACLIVTM]..[ILVMFCT]Q.{3}[RK].{4,5}[RKQ].. 	 LIG_IQ	795
1o1d	 efhand:I 7-35 (:I and 9-37)	G:AEIITATQARCRGFLMRVE:740-758 (:G and 784-802)		...[SACLIVTM]..[ILVMFCT]Q.{3}[RK].{4,5}[RKQ].. 	 LIG_IQ	795
1o1e	 efhand:I 7-35 (:I and 9-37)	G:AEIITATQARCRGFLMRVE:740-758 (:G and 784-802)		...[SACLIVTM]..[ILVMFCT]Q.{3}[RK].{4,5}[RKQ].. 	 LIG_IQ	795
1o1f	 efhand:I 7-35 (:I and 9-37)	G:AEIITATQARCRGFLMRVE:740-758 (:G and 784-802)		...[SACLIVTM]..[ILVMFCT]Q.{3}[RK].{4,5}[RKQ].. 	 LIG_IQ	795
1o1g	 efhand:I 7-35 (:I and 9-37)	G:AEIITATQARCRGFLMRVE:740-758 (:G and 784-802)		...[SACLIVTM]..[ILVMFCT]Q.{3}[RK].{4,5}[RKQ].. 	 LIG_IQ	795
1m8q	 efhand:I 84-112 (:I and 86-114)	G:AEIITATQARCRGFLMRVE:740-758 (:G and 784-802)		...[SACLIVTM]..[ILVMFCT]Q.{3}[RK].{4,5}[RKQ].. 	 LIG_IQ	795
1mvw	 efhand:I 84-112 (:I and 86-114)	G:AEIITATQARCRGFLMRVE:740-758 (:G and 784-802)		...[SACLIVTM]..[ILVMFCT]Q.{3}[RK].{4,5}[RKQ].. 	 LIG_IQ	795
1o18	 efhand:I 84-112 (:I and 86-114)	G:AEIITATQARCRGFLMRVE:740-758 (:G and 784-802)		...[SACLIVTM]..[ILVMFCT]Q.{3}[RK].{4,5}[RKQ].. 	 LIG_IQ	795
1o19	 efhand:I 84-112 (:I and 86-114)	G:AEIITATQARCRGFLMRVE:740-758 (:G and 784-802)		...[SACLIVTM]..[ILVMFCT]Q.{3}[RK].{4,5}[RKQ].. 	 LIG_IQ	795
1o1a	 efhand:I 84-112 (:I and 86-114)	G:AEIITATQARCRGFLMRVE:740-758 (:G and 784-802)		...[SACLIVTM]..[ILVMFCT]Q.{3}[RK].{4,5}[RKQ].. 	 LIG_IQ	795
1o1b	 efhand:I 84-112 (:I and 86-114)	G:AEIITATQARCRGFLMRVE:740-758 (:G and 784-802)		...[SACLIVTM]..[ILVMFCT]Q.{3}[RK].{4,5}[RKQ].. 	 LIG_IQ	795
1o1c	 efhand:I 84-112 (:I and 86-114)	G:AEIITATQARCRGFLMRVE:740-758 (:G and 784-802)		...[SACLIVTM]..[ILVMFCT]Q.{3}[RK].{4,5}[RKQ].. 	 LIG_IQ	795
1o1d	 efhand:I 84-112 (:I and 86-114)	G:AEIITATQARCRGFLMRVE:740-758 (:G and 784-802)		...[SACLIVTM]..[ILVMFCT]Q.{3}[RK].{4,5}[RKQ].. 	 LIG_IQ	795
1o1e	 efhand:I 84-112 (:I and 86-114)	G:AEIITATQARCRGFLMRVE:740-758 (:G and 784-802)		...[SACLIVTM]..[ILVMFCT]Q.{3}[RK].{4,5}[RKQ].. 	 LIG_IQ	795
1o1f	 efhand:I 84-112 (:I and 86-114)	G:AEIITATQARCRGFLMRVE:740-758 (:G and 784-802)		...[SACLIVTM]..[ILVMFCT]Q.{3}[RK].{4,5}[RKQ].. 	 LIG_IQ	795
1o1g	 efhand:I 84-112 (:I and 86-114)	G:AEIITATQARCRGFLMRVE:740-758 (:G and 784-802)		...[SACLIVTM]..[ILVMFCT]Q.{3}[RK].{4,5}[RKQ].. 	 LIG_IQ	795
1mvw	 efhand:L 7-35 (:L and 9-37)	J:AEIITATQARCRGFLMRVE:740-758 (:J and 784-802)		...[SACLIVTM]..[ILVMFCT]Q.{3}[RK].{4,5}[RKQ].. 	 LIG_IQ	795
1o18	 efhand:L 7-35 (:L and 9-37)	J:AEIITATQARCRGFLMRVE:740-758 (:J and 784-802)		...[SACLIVTM]..[ILVMFCT]Q.{3}[RK].{4,5}[RKQ].. 	 LIG_IQ	795
1o19	 efhand:L 7-35 (:L and 9-37)	J:AEIITATQARCRGFLMRVE:740-758 (:J and 784-802)		...[SACLIVTM]..[ILVMFCT]Q.{3}[RK].{4,5}[RKQ].. 	 LIG_IQ	795
1o1a	 efhand:L 7-35 (:L and 9-37)	J:AEIITATQARCRGFLMRVE:740-758 (:J and 784-802)		...[SACLIVTM]..[ILVMFCT]Q.{3}[RK].{4,5}[RKQ].. 	 LIG_IQ	795
1o1b	 efhand:L 7-35 (:L and 9-37)	J:AEIITATQARCRGFLMRVE:740-758 (:J and 784-802)		...[SACLIVTM]..[ILVMFCT]Q.{3}[RK].{4,5}[RKQ].. 	 LIG_IQ	795
1o1c	 efhand:L 7-35 (:L and 9-37)	J:AEIITATQARCRGFLMRVE:740-758 (:J and 784-802)		...[SACLIVTM]..[ILVMFCT]Q.{3}[RK].{4,5}[RKQ].. 	 LIG_IQ	795
1o1d	 efhand:L 7-35 (:L and 9-37)	J:AEIITATQARCRGFLMRVE:740-758 (:J and 784-802)		...[SACLIVTM]..[ILVMFCT]Q.{3}[RK].{4,5}[RKQ].. 	 LIG_IQ	795
1o1e	 efhand:L 7-35 (:L and 9-37)	J:AEIITATQARCRGFLMRVE:740-758 (:J and 784-802)		...[SACLIVTM]..[ILVMFCT]Q.{3}[RK].{4,5}[RKQ].. 	 LIG_IQ	795
1o1f	 efhand:L 7-35 (:L and 9-37)	J:AEIITATQARCRGFLMRVE:740-758 (:J and 784-802)		...[SACLIVTM]..[ILVMFCT]Q.{3}[RK].{4,5}[RKQ].. 	 LIG_IQ	795
1o1g	 efhand:L 7-35 (:L and 9-37)	J:AEIITATQARCRGFLMRVE:740-758 (:J and 784-802)		...[SACLIVTM]..[ILVMFCT]Q.{3}[RK].{4,5}[RKQ].. 	 LIG_IQ	795
1mvw	 efhand:L 84-112 (:L and 86-114)	J:AEIITATQARCRGFLMRVE:740-758 (:J and 784-802)		...[SACLIVTM]..[ILVMFCT]Q.{3}[RK].{4,5}[RKQ].. 	 LIG_IQ	795
1o18	 efhand:L 84-112 (:L and 86-114)	J:AEIITATQARCRGFLMRVE:740-758 (:J and 784-802)		...[SACLIVTM]..[ILVMFCT]Q.{3}[RK].{4,5}[RKQ].. 	 LIG_IQ	795
1o19	 efhand:L 84-112 (:L and 86-114)	J:AEIITATQARCRGFLMRVE:740-758 (:J and 784-802)		...[SACLIVTM]..[ILVMFCT]Q.{3}[RK].{4,5}[RKQ].. 	 LIG_IQ	795
1o1a	 efhand:L 84-112 (:L and 86-114)	J:AEIITATQARCRGFLMRVE:740-758 (:J and 784-802)		...[SACLIVTM]..[ILVMFCT]Q.{3}[RK].{4,5}[RKQ].. 	 LIG_IQ	795
1o1b	 efhand:L 84-112 (:L and 86-114)	J:AEIITATQARCRGFLMRVE:740-758 (:J and 784-802)		...[SACLIVTM]..[ILVMFCT]Q.{3}[RK].{4,5}[RKQ].. 	 LIG_IQ	795
1o1c	 efhand:L 84-112 (:L and 86-114)	J:AEIITATQARCRGFLMRVE:740-758 (:J and 784-802)		...[SACLIVTM]..[ILVMFCT]Q.{3}[RK].{4,5}[RKQ].. 	 LIG_IQ	795
1o1d	 efhand:L 84-112 (:L and 86-114)	J:AEIITATQARCRGFLMRVE:740-758 (:J and 784-802)		...[SACLIVTM]..[ILVMFCT]Q.{3}[RK].{4,5}[RKQ].. 	 LIG_IQ	795
1o1e	 efhand:L 84-112 (:L and 86-114)	J:AEIITATQARCRGFLMRVE:740-758 (:J and 784-802)		...[SACLIVTM]..[ILVMFCT]Q.{3}[RK].{4,5}[RKQ].. 	 LIG_IQ	795
1o1f	 efhand:L 84-112 (:L and 86-114)	J:AEIITATQARCRGFLMRVE:740-758 (:J and 784-802)		...[SACLIVTM]..[ILVMFCT]Q.{3}[RK].{4,5}[RKQ].. 	 LIG_IQ	795
1o1g	 efhand:L 84-112 (:L and 86-114)	J:AEIITATQARCRGFLMRVE:740-758 (:J and 784-802)		...[SACLIVTM]..[ILVMFCT]Q.{3}[RK].{4,5}[RKQ].. 	 LIG_IQ	795
2dfs	 efhand:N 111-139 (:N and 120-148)	M:RAACIRIQKTIRGWLMRKKY:723-742 (:M and 768-787)		...[SACLIVTM]..[ILVMFCT]Q.{3}[RK].{4,5}[RKQ].. 	 LIG_IQ	994
2dfs	 efhand:N 75-103 (:N and 84-112)	M:RAACIRIQKTIRGWLMRKKY:723-742 (:M and 768-787)		...[SACLIVTM]..[ILVMFCT]Q.{3}[RK].{4,5}[RKQ].. 	 LIG_IQ	994
2dfs	 efhand:O 113-141 (:O and 120-148)	M:RRAAITIQRYVRGHQARCY:746-764 (:M and 791-809)		...[SACLIVTM]..[ILVMFCT]Q.{3}[RK].{4,5}[RKQ].. 	 LIG_IQ	994
2dfs	 efhand:O 4-32 (:O and 11-39)	M:RRAAITIQRYVRGHQARCY:746-764 (:M and 791-809)		...[SACLIVTM]..[ILVMFCT]Q.{3}[RK].{4,5}[RKQ].. 	 LIG_IQ	994
1mvw	 efhand:O 7-35 (:O and 9-37)	M:AEIITATQARCRGFLMRVE:740-758 (:M and 784-802)		...[SACLIVTM]..[ILVMFCT]Q.{3}[RK].{4,5}[RKQ].. 	 LIG_IQ	795
1o18	 efhand:O 7-35 (:O and 9-37)	M:AEIITATQARCRGFLMRVE:740-758 (:M and 784-802)		...[SACLIVTM]..[ILVMFCT]Q.{3}[RK].{4,5}[RKQ].. 	 LIG_IQ	795
1o19	 efhand:O 7-35 (:O and 9-37)	M:AEIITATQARCRGFLMRVE:740-758 (:M and 784-802)		...[SACLIVTM]..[ILVMFCT]Q.{3}[RK].{4,5}[RKQ].. 	 LIG_IQ	795
1o1a	 efhand:O 7-35 (:O and 9-37)	M:AEIITATQARCRGFLMRVE:740-758 (:M and 784-802)		...[SACLIVTM]..[ILVMFCT]Q.{3}[RK].{4,5}[RKQ].. 	 LIG_IQ	795
1o1d	 efhand:O 7-35 (:O and 9-37)	M:AEIITATQARCRGFLMRVE:740-758 (:M and 784-802)		...[SACLIVTM]..[ILVMFCT]Q.{3}[RK].{4,5}[RKQ].. 	 LIG_IQ	795
1o1e	 efhand:O 7-35 (:O and 9-37)	M:AEIITATQARCRGFLMRVE:740-758 (:M and 784-802)		...[SACLIVTM]..[ILVMFCT]Q.{3}[RK].{4,5}[RKQ].. 	 LIG_IQ	795
1o1g	 efhand:O 7-35 (:O and 9-37)	M:AEIITATQARCRGFLMRVE:740-758 (:M and 784-802)		...[SACLIVTM]..[ILVMFCT]Q.{3}[RK].{4,5}[RKQ].. 	 LIG_IQ	795
2dfs	 efhand:O 77-105 (:O and 84-112)	M:RRAAITIQRYVRGHQARCY:746-764 (:M and 791-809)		...[SACLIVTM]..[ILVMFCT]Q.{3}[RK].{4,5}[RKQ].. 	 LIG_IQ	994
1mvw	 efhand:O 84-112 (:O and 86-114)	M:AEIITATQARCRGFLMRVE:740-758 (:M and 784-802)		...[SACLIVTM]..[ILVMFCT]Q.{3}[RK].{4,5}[RKQ].. 	 LIG_IQ	795
1o18	 efhand:O 84-112 (:O and 86-114)	M:AEIITATQARCRGFLMRVE:740-758 (:M and 784-802)		...[SACLIVTM]..[ILVMFCT]Q.{3}[RK].{4,5}[RKQ].. 	 LIG_IQ	795
1o19	 efhand:O 84-112 (:O and 86-114)	M:AEIITATQARCRGFLMRVE:740-758 (:M and 784-802)		...[SACLIVTM]..[ILVMFCT]Q.{3}[RK].{4,5}[RKQ].. 	 LIG_IQ	795
1o1a	 efhand:O 84-112 (:O and 86-114)	M:AEIITATQARCRGFLMRVE:740-758 (:M and 784-802)		...[SACLIVTM]..[ILVMFCT]Q.{3}[RK].{4,5}[RKQ].. 	 LIG_IQ	795
1o1d	 efhand:O 84-112 (:O and 86-114)	M:AEIITATQARCRGFLMRVE:740-758 (:M and 784-802)		...[SACLIVTM]..[ILVMFCT]Q.{3}[RK].{4,5}[RKQ].. 	 LIG_IQ	795
1o1e	 efhand:O 84-112 (:O and 86-114)	M:AEIITATQARCRGFLMRVE:740-758 (:M and 784-802)		...[SACLIVTM]..[ILVMFCT]Q.{3}[RK].{4,5}[RKQ].. 	 LIG_IQ	795
1o1g	 efhand:O 84-112 (:O and 86-114)	M:AEIITATQARCRGFLMRVE:740-758 (:M and 784-802)		...[SACLIVTM]..[ILVMFCT]Q.{3}[RK].{4,5}[RKQ].. 	 LIG_IQ	795
2dfs	 efhand:P 111-139 (:P and 120-148)	M:TRAAIIIQKFQRMYVVRKRY:771-790 (:M and 816-835)		...[SACLIVTM]..[ILVMFCT]Q.{3}[RK].{4,5}[RKQ].. 	 LIG_IQ	994
2dfs	 efhand:P 2-30 (:P and 11-39)	M:TRAAIIIQKFQRMYVVRKRY:771-790 (:M and 816-835)		...[SACLIVTM]..[ILVMFCT]Q.{3}[RK].{4,5}[RKQ].. 	 LIG_IQ	994
2dfs	 efhand:P 75-103 (:P and 84-112)	M:TRAAIIIQKFQRMYVVRKRY:771-790 (:M and 816-835)		...[SACLIVTM]..[ILVMFCT]Q.{3}[RK].{4,5}[RKQ].. 	 LIG_IQ	994
2dfs	 efhand:Q 113-141 (:Q and 120-148)	M:RDATIALQALLRGYLVRNK:794-812 (:M and 839-857)		...[SACLIVTM]..[ILVMFCT]Q.{3}[RK].{4,5}[RKQ].. 	 LIG_IQ	994
2dfs	 efhand:Q 4-32 (:Q and 11-39)	M:RDATIALQALLRGYLVRNK:794-812 (:M and 839-857)		...[SACLIVTM]..[ILVMFCT]Q.{3}[RK].{4,5}[RKQ].. 	 LIG_IQ	994
2dfs	 efhand:Q 77-105 (:Q and 84-112)	M:RDATIALQALLRGYLVRNK:794-812 (:M and 839-857)		...[SACLIVTM]..[ILVMFCT]Q.{3}[RK].{4,5}[RKQ].. 	 LIG_IQ	994
2dfs	 efhand:R 111-139 (:R and 120-148)	M:EHKSIIIQKHVRGWLARVH:819-837 (:M and 864-882)		...[SACLIVTM]..[ILVMFCT]Q.{3}[RK].{4,5}[RKQ].. 	 LIG_IQ	994
2dfs	 efhand:R 2-30 (:R and 11-39)	M:EHKSIIIQKHVRGWLARVH:819-837 (:M and 864-882)		...[SACLIVTM]..[ILVMFCT]Q.{3}[RK].{4,5}[RKQ].. 	 LIG_IQ	994
1m8q	 efhand:R 7-35 (:R and 9-37)	P:AEIITATQARCRGFLMRVE:740-758 (:P and 784-802)		...[SACLIVTM]..[ILVMFCT]Q.{3}[RK].{4,5}[RKQ].. 	 LIG_IQ	795
1mvw	 efhand:R 7-35 (:R and 9-37)	P:AEIITATQARCRGFLMRVE:740-758 (:P and 784-802)		...[SACLIVTM]..[ILVMFCT]Q.{3}[RK].{4,5}[RKQ].. 	 LIG_IQ	795
1o18	 efhand:R 7-35 (:R and 9-37)	P:AEIITATQARCRGFLMRVE:740-758 (:P and 784-802)		...[SACLIVTM]..[ILVMFCT]Q.{3}[RK].{4,5}[RKQ].. 	 LIG_IQ	795
1o1a	 efhand:R 7-35 (:R and 9-37)	P:AEIITATQARCRGFLMRVE:740-758 (:P and 784-802)		...[SACLIVTM]..[ILVMFCT]Q.{3}[RK].{4,5}[RKQ].. 	 LIG_IQ	795
1o1c	 efhand:R 7-35 (:R and 9-37)	P:AEIITATQARCRGFLMRVE:740-758 (:P and 784-802)		...[SACLIVTM]..[ILVMFCT]Q.{3}[RK].{4,5}[RKQ].. 	 LIG_IQ	795
1o1d	 efhand:R 7-35 (:R and 9-37)	P:AEIITATQARCRGFLMRVE:740-758 (:P and 784-802)		...[SACLIVTM]..[ILVMFCT]Q.{3}[RK].{4,5}[RKQ].. 	 LIG_IQ	795
1o1e	 efhand:R 7-35 (:R and 9-37)	P:AEIITATQARCRGFLMRVE:740-758 (:P and 784-802)		...[SACLIVTM]..[ILVMFCT]Q.{3}[RK].{4,5}[RKQ].. 	 LIG_IQ	795
1o1g	 efhand:R 7-35 (:R and 9-37)	P:AEIITATQARCRGFLMRVE:740-758 (:P and 784-802)		...[SACLIVTM]..[ILVMFCT]Q.{3}[RK].{4,5}[RKQ].. 	 LIG_IQ	795
2dfs	 efhand:R 75-103 (:R and 84-112)	M:EHKSIIIQKHVRGWLARVH:819-837 (:M and 864-882)		...[SACLIVTM]..[ILVMFCT]Q.{3}[RK].{4,5}[RKQ].. 	 LIG_IQ	994
1m8q	 efhand:R 84-112 (:R and 86-114)	P:AEIITATQARCRGFLMRVE:740-758 (:P and 784-802)		...[SACLIVTM]..[ILVMFCT]Q.{3}[RK].{4,5}[RKQ].. 	 LIG_IQ	795
1mvw	 efhand:R 84-112 (:R and 86-114)	P:AEIITATQARCRGFLMRVE:740-758 (:P and 784-802)		...[SACLIVTM]..[ILVMFCT]Q.{3}[RK].{4,5}[RKQ].. 	 LIG_IQ	795
1o18	 efhand:R 84-112 (:R and 86-114)	P:AEIITATQARCRGFLMRVE:740-758 (:P and 784-802)		...[SACLIVTM]..[ILVMFCT]Q.{3}[RK].{4,5}[RKQ].. 	 LIG_IQ	795
1o1a	 efhand:R 84-112 (:R and 86-114)	P:AEIITATQARCRGFLMRVE:740-758 (:P and 784-802)		...[SACLIVTM]..[ILVMFCT]Q.{3}[RK].{4,5}[RKQ].. 	 LIG_IQ	795
1o1c	 efhand:R 84-112 (:R and 86-114)	P:AEIITATQARCRGFLMRVE:740-758 (:P and 784-802)		...[SACLIVTM]..[ILVMFCT]Q.{3}[RK].{4,5}[RKQ].. 	 LIG_IQ	795
1o1d	 efhand:R 84-112 (:R and 86-114)	P:AEIITATQARCRGFLMRVE:740-758 (:P and 784-802)		...[SACLIVTM]..[ILVMFCT]Q.{3}[RK].{4,5}[RKQ].. 	 LIG_IQ	795
1o1e	 efhand:R 84-112 (:R and 86-114)	P:AEIITATQARCRGFLMRVE:740-758 (:P and 784-802)		...[SACLIVTM]..[ILVMFCT]Q.{3}[RK].{4,5}[RKQ].. 	 LIG_IQ	795
1o1g	 efhand:R 84-112 (:R and 86-114)	P:AEIITATQARCRGFLMRVE:740-758 (:P and 784-802)		...[SACLIVTM]..[ILVMFCT]Q.{3}[RK].{4,5}[RKQ].. 	 LIG_IQ	795
2dfs	 efhand:S 113-141 (:S and 120-148)	M:LKAIVYLQCCYRRMMAKREL:842-861 (:M and 887-906)		...[SACLIVTM]..[ILVMFCT]Q.{3}[RK].{4,5}[RKQ].. 	 LIG_IQ	994
2dfs	 efhand:S 4-32 (:S and 11-39)	M:LKAIVYLQCCYRRMMAKREL:842-861 (:M and 887-906)		...[SACLIVTM]..[ILVMFCT]Q.{3}[RK].{4,5}[RKQ].. 	 LIG_IQ	994
2dfs	 efhand:S 77-105 (:S and 84-112)	M:LKAIVYLQCCYRRMMAKREL:842-861 (:M and 887-906)		...[SACLIVTM]..[ILVMFCT]Q.{3}[RK].{4,5}[RKQ].. 	 LIG_IQ	994 
1i84	 efhand:T 8-36 (:T and 10-38)	S:TDVIIAFQAQCRGYLARKAF:759-778 (:S and 793-812)		...[SACLIVTM]..[ILVMFCT]Q.{3}[RK].{4,5}[RKQ].. 	 LIG_IQ	905
1i84	 efhand:T 85-113 (:T and 87-115)	S:TDVIIAFQAQCRGYLARKAF:759-778 (:S and 793-812)		...[SACLIVTM]..[ILVMFCT]Q.{3}[RK].{4,5}[RKQ].. 	 LIG_IQ	905
1o19	 efhand:U 7-35 (:U and 9-37)	S:AEIITATQARCRGFLMRVE:740-758 (:S and 784-802)		...[SACLIVTM]..[ILVMFCT]Q.{3}[RK].{4,5}[RKQ].. 	 LIG_IQ	795
1o19	 efhand:U 84-112 (:U and 86-114)	S:AEIITATQARCRGFLMRVE:740-758 (:S and 784-802)		...[SACLIVTM]..[ILVMFCT]Q.{3}[RK].{4,5}[RKQ].. 	 LIG_IQ	795
1dfl	 efhand:W 74-102 (:W and 88-116)	B:RIGLSVIQRNIRKWLVLRNW:736-755 (:B and 805-824)		...[SACLIVTM]..[ILVMFCT]Q.{3}[RK].{4,5}[RKQ].. 	 LIG_IQ	766
1i84	 efhand:W 8-36 (:W and 10-38)	V:TDVIIAFQAQCRGYLARKAF:759-778 (:V and 793-812)		...[SACLIVTM]..[ILVMFCT]Q.{3}[RK].{4,5}[RKQ].. 	 LIG_IQ	905
1i84	 efhand:W 85-113 (:W and 87-115)	V:TDVIIAFQAQCRGYLARKAF:759-778 (:V and 793-812)		...[SACLIVTM]..[ILVMFCT]Q.{3}[RK].{4,5}[RKQ].. 	 LIG_IQ	905
1dfl	 efhand:X 82-110 (:X and 85-113)	B:SKIISMFQAHIRGYLIRKAY:710-729 (:B and 779-798)		...[SACLIVTM]..[ILVMFCT]Q.{3}[RK].{4,5}[RKQ].. 	 LIG_IQ	766
1dfl	 efhand:Y 74-102 (:Y and 88-116)	A:RIGLSVIQRNIRKWLVLRNW:742-761 (:A and 805-824)		...[SACLIVTM]..[ILVMFCT]Q.{3}[RK].{4,5}[RKQ].. 	 LIG_IQ	772
1b7t	 efhand:Y 76-104 (:Y and 88-116)	A:RIGLSVIQRNIRKWLVLRNW:736-755 (:A and 805-824)		...[SACLIVTM]..[ILVMFCT]Q.{3}[RK].{4,5}[RKQ].. 	 LIG_IQ	766
1s5g	 efhand:Y 76-104 (:Y and 88-116)	A:RIGLSVIQRNIRKWLVLRNW:771-790 (:A and 805-824)		...[SACLIVTM]..[ILVMFCT]Q.{3}[RK].{4,5}[RKQ].. 	 LIG_IQ	802
1dfk	 efhand:Y 77-105 (:Y and 88-116)	A:RIGLSVIQRNIRKWLVLRNW:698-717 (:A and 805-824)		...[SACLIVTM]..[ILVMFCT]Q.{3}[RK].{4,5}[RKQ].. 	 LIG_IQ	728
1qvi	 efhand:Y 77-105 (:Y and 88-116)	A:RIGLSVIQRNIRKWLVLRNW:774-793 (:A and 805-824)		...[SACLIVTM]..[ILVMFCT]Q.{3}[RK].{4,5}[RKQ].. 	 LIG_IQ	806
1kk7	 efhand:Y 78-106 (:Y and 88-116)	A:RIGLSVIQRNIRKWLVLRNW:771-790 (:A and 805-824)		...[SACLIVTM]..[ILVMFCT]Q.{3}[RK].{4,5}[RKQ].. 	 LIG_IQ	803
1dfl	 efhand:Z 82-110 (:Z and 85-113)	A:SKIISMFQAHIRGYLIRKAY:716-735 (:A and 779-798)		...[SACLIVTM]..[ILVMFCT]Q.{3}[RK].{4,5}[RKQ].. 	 LIG_IQ	772
1dfk	 efhand:Z 83-111 (:Z and 85-113)	A:SKIISMFQAHIRGYLIRKAY:672-691 (:A and 779-798)		...[SACLIVTM]..[ILVMFCT]Q.{3}[RK].{4,5}[RKQ].. 	 LIG_IQ	728
1b7t	 efhand:Z 84-112 (:Z and 85-113)	A:SKIISMFQAHIRGYLIRKAY:710-729 (:A and 779-798)		...[SACLIVTM]..[ILVMFCT]Q.{3}[RK].{4,5}[RKQ].. 	 LIG_IQ	766
1kk7	 efhand:Z 84-112 (:Z and 85-113)	A:SKIISMFQAHIRGYLIRKAY:745-764 (:A and 779-798)		...[SACLIVTM]..[ILVMFCT]Q.{3}[RK].{4,5}[RKQ].. 	 LIG_IQ	803
1s5g	 efhand:Z 85-113 (:Z and 85-113)	A:SKIISMFQAHIRGYLIRKAY:745-764 (:A and 779-798)		...[SACLIVTM]..[ILVMFCT]Q.{3}[RK].{4,5}[RKQ].. 	 LIG_IQ	802
1qvi	 efhand:Z 85-113 (:Z and 85-113)	A:SKIISMFQAHIRGYLIRKAY:748-767 (:A and 779-798)		...[SACLIVTM]..[ILVMFCT]Q.{3}[RK].{4,5}[RKQ].. 	 LIG_IQ	806
1gxc	 FHA:A 22-101 (:A and 113-192)	B:TYLI:4-7 (:B and 3-6)		T..[ILA] 	 LIG_FHA_1	8
1j4l	 FHA:A 29-109 (:A and 601-681)	P:TQEL:5-8 (:P and 603-606)		T..[ILA] 	 LIG_FHA_1	9
1k2n	 FHA:A 29-109 (:A and 601-681)	P:TQEL:5-8 (:P and 603-606)		T..[ILA] 	 LIG_FHA_1	9
1j4p	 FHA:A 53-120 (:A and 66-133)	B:TDPL:8-11 (:B and 173-176)		T..[ILA] 	 LIG_FHA_1	12
1k3n	 FHA:A 53-120 (:A and 66-133)	B:TDPL:8-11 (:B and 173-176)		T..[ILA] 	 LIG_FHA_1	12
2a0t	 FHA:A 53-120 (:A and 66-133)	B:TLEI:5-8 (:B and 169-172)		T..[ILA] 	 LIG_FHA_1	10
1gxc	 FHA:D 22-101 (:D and 113-192)	E:TYLI:4-7 (:E and 3-6)		T..[ILA] 	 LIG_FHA_1	8
1gxc	 FHA:G 22-101 (:G and 113-192)	H:TYLI:4-7 (:H and 3-6)		T..[ILA] 	 LIG_FHA_1	8
1gxc	 FHA:J 22-101 (:J and 113-192)	K:TYLI:4-7 (:K and 3-6)		T..[ILA] 	 LIG_FHA_1	8
1ow6	 Focal_AT:A 1-133 (:A and 916-1048)	D:LDELMASL:4-11 (:D and 5-12)		[LV][DE].[LM][LM]..L 	 LIG_PXL	12
1ow7	 Focal_AT:A 1-133 (:A and 916-1048)	D:LDELMASL:4-11 (:D and 5-12)		[LV][DE].[LM][LM]..L 	 LIG_PXL	12
1ow8	 Focal_AT:A 1-133 (:A and 916-1048)	D:LDRLLLEL:4-11 (:D and 5-12)		[LV][DE].[LM][LM]..L 	 LIG_PXL	12
1ow7	 Focal_AT:B 6-139 (:B and 914-1047)	E:LDELMASL:4-11 (:E and 5-12)		[LV][DE].[LM][LM]..L 	 LIG_PXL	12
1ow6	 Focal_AT:C 6-139 (:C and 914-1047)	F:LDELMASL:4-11 (:F and 5-12)		[LV][DE].[LM][LM]..L 	 LIG_PXL	11
1ow7	 Focal_AT:C 6-139 (:C and 914-1047)	F:LDELMASL:4-11 (:F and 5-12)		[LV][DE].[LM][LM]..L 	 LIG_PXL	12
1ow8	 Focal_AT:C 9-142 (:C and 914-1047)	F:LDRLLLEL:4-11 (:F and 5-12)		[LV][DE].[LM][LM]..L 	 LIG_PXL	12
1l2z	 GYF:A 2-59 (:A and 2-59)	B:HRPPPPGHR:2-10 (:B and 64-72)		[QHR].{0,1}P[PL]PP[GS]H[RH] 	 LIG_GYF	11
1b8i	 Homeobox:B 1-57 (:B and 205-261)	A:YPWM:2-5 (:A and 89-92)		[FY][DEP]WM 	 LIG_HOMEOBOX	62
1b72	 Homeobox:B 2-59 (:B and 236-293)	A:FDWM:4-7 (:A and 180-183)		[FY][DEP]WM 	 LIG_HOMEOBOX	68
1mv9	 Hormone_recep:A 27-109 (:A and 273-355)	B:ILHRLLQ:4-10 (:B and 474-480)		[^P](L)[^P][^P](L)(L)[^P] 	 LIG_NRBOX	11
1mvc	 Hormone_recep:A 27-109 (:A and 273-355)	B:ILHRLLQ:4-10 (:B and 474-480)		[^P](L)[^P][^P](L)(L)[^P] 	 LIG_NRBOX	11
1rdt	 Hormone_recep:A 28-110 (:A and 273-355)	B:ILHRLLQ:3-9 (:B and 689-695)		[^P](L)[^P][^P](L)(L)[^P] 	 LIG_NRBOX	9
1uhl	 Hormone_recep:A 30-112 (:A and 344-426)	C:ILHRLLQ:3-9 (:C and 606-612)		[^P](L)[^P][^P](L)(L)[^P] 	 LIG_NRBOX	9
1xdk	 Hormone_recep:A 32-114 (:A and 278-360)	C:MLMNLLK:4-10 (:C and 644-650)		[^P](L)[^P][^P](L)(L)[^P] 	 LIG_NRBOX	11
2j7y	 Hormone_recep:A 37-115 (:A and 258-336)	B:SLINLLA:2-8 (:B and 344-350)		[^P](L)[^P][^P](L)(L)[^P] 	 LIG_NRBOX	9
1xiu	 Hormone_recep:A 38-120 (:A and 247-329)	E:ILHRLLQ:3-9 (:E and 689-695)		[^P](L)[^P][^P](L)(L)[^P] 	 LIG_NRBOX	12
2j7x	 Hormone_recep:A 39-117 (:A and 258-336)	B:SLINLLA:3-9 (:B and 344-350)		[^P](L)[^P][^P](L)(L)[^P] 	 LIG_NRBOX	11
1x7r	 Hormone_recep:A 39-118 (:A and 351-430)	B:ILHRLLQ:3-9 (:B and 689-695)		[^P](L)[^P][^P](L)(L)[^P] 	 LIG_NRBOX	9
1kv6	 Hormone_recep:A 39-120 (:A and 273-354)	C:ILHRLLQ:3-9 (:C and 689-695)		[^P](L)[^P][^P](L)(L)[^P] 	 LIG_NRBOX	10
2gpo	 Hormone_recep:A 39-120 (:A and 273-354)	C:LLLHLLK:2-8 (:C and 379-385)		[^P](L)[^P][^P](L)(L)[^P] 	 LIG_NRBOX	10
2ao6	 Hormone_recep:A 39-120 (:A and 709-790)	B:ALRYLLG:4-10 (:B and 744-750)		[^P](L)[^P][^P](L)(L)[^P] 	 LIG_NRBOX	11
1mzn	 Hormone_recep:A 39-121 (:A and 273-355)	B:ILHRLLQ:4-10 (:B and 474-480)		[^P](L)[^P][^P](L)(L)[^P] 	 LIG_NRBOX	11
1u3r	 Hormone_recep:A 41-120 (:A and 303-382)	C:KLVQLLT:1-7 (:C and 605-611)		[^P](L)[^P][^P](L)(L)[^P] 	 LIG_NRBOX	9
1u3s	 Hormone_recep:A 41-120 (:A and 303-382)	C:KLVQLLT:1-7 (:C and 605-611)		[^P](L)[^P][^P](L)(L)[^P] 	 LIG_NRBOX	9
1u9e	 Hormone_recep:A 41-120 (:A and 303-382)	C:KLVQLLT:1-7 (:C and 605-611)		[^P](L)[^P][^P](L)(L)[^P] 	 LIG_NRBOX	9
1x76	 Hormone_recep:A 41-120 (:A and 303-382)	C:KLVQLLT:1-7 (:C and 605-611)		[^P](L)[^P][^P](L)(L)[^P] 	 LIG_NRBOX	9
1x78	 Hormone_recep:A 41-120 (:A and 303-382)	C:KLVQLLT:1-7 (:C and 605-611)		[^P](L)[^P][^P](L)(L)[^P] 	 LIG_NRBOX	9
1yy4	 Hormone_recep:A 41-120 (:A and 303-382)	C:KLVQLLT:1-7 (:C and 605-611)		[^P](L)[^P][^P](L)(L)[^P] 	 LIG_NRBOX	9
1x7b	 Hormone_recep:A 41-120 (:A and 303-382)	C:KLVQLLT:2-8 (:C and 605-611)		[^P](L)[^P][^P](L)(L)[^P] 	 LIG_NRBOX	10
1x7j	 Hormone_recep:A 41-120 (:A and 303-382)	C:KLVQLLT:2-8 (:C and 605-611)		[^P](L)[^P][^P](L)(L)[^P] 	 LIG_NRBOX	10
1yye	 Hormone_recep:A 41-120 (:A and 303-382)	C:KLVQLLT:2-8 (:C and 605-611)		[^P](L)[^P][^P](L)(L)[^P] 	 LIG_NRBOX	10
1zaf	 Hormone_recep:A 41-120 (:A and 303-382)	C:KLVQLLT:5-11 (:C and 605-611)		[^P](L)[^P][^P](L)(L)[^P] 	 LIG_NRBOX	13
1tfc	 Hormone_recep:A 41-122 (:A and 273-354)	C:ILHRLLQ:3-9 (:C and 689-695)		[^P](L)[^P][^P](L)(L)[^P] 	 LIG_NRBOX	11
2gpp	 Hormone_recep:A 41-122 (:A and 273-354)	C:LLLHLLK:2-8 (:C and 379-385)		[^P](L)[^P][^P](L)(L)[^P] 	 LIG_NRBOX	11
1t63	 Hormone_recep:A 41-122 (:A and 709-790)	B:LLRYLLD:5-11 (:B and 922-928)		[^P](L)[^P][^P](L)(L)[^P] 	 LIG_NRBOX	14
1t7f	 Hormone_recep:A 41-122 (:A and 709-790)	B:LLWDLLT:2-8 (:B and 100-106)		[^P](L)[^P][^P](L)(L)[^P] 	 LIG_NRBOX	8
1pzl	 Hormone_recep:A 41-123 (:A and 183-265)	B:ILHRLLQ:3-9 (:B and 9-15)		[^P](L)[^P][^P](L)(L)[^P] 	 LIG_NRBOX	14
2gpv	 Hormone_recep:A 42-123 (:A and 273-354)	G:LEAIIRKAL:2-10 (:G and 1320-1328)		L[^P]{2}[HI]I[^P]{2}[IAV][IL] 	 LIG_CORNRBOX	12
1p93	 Hormone_recep:A 42-123 (:A and 568-649)	E:LLRYLLD:2-8 (:E and 943-949)		[^P](L)[^P][^P](L)(L)[^P] 	 LIG_NRBOX	9
1yow	 Hormone_recep:A 42-128 (:A and 270-356)	B:ALAALLA:3-9 (:B and 600-606)		[^P](L)[^P][^P](L)(L)[^P] 	 LIG_NRBOX	11
2b23	 Hormone_recep:A 43-120 (:A and 351-430)	C:ILHRLLQ:3-9 (:C and 689-695)		[^P](L)[^P][^P](L)(L)[^P] 	 LIG_NRBOX	10
1gwr	 Hormone_recep:A 43-122 (:A and 351-430)	C:LLRYLLD:3-9 (:C and 744-750)		[^P](L)[^P][^P](L)(L)[^P] 	 LIG_NRBOX	9
1zdt	 Hormone_recep:A 43-129 (:A and 270-356)	P:LLRYLLD:4-10 (:P and 744-750)		[^P](L)[^P][^P](L)(L)[^P] 	 LIG_NRBOX	12
2a3i	 Hormone_recep:A 43-129 (:A and 774-860)	B:LLQQLLT:5-11 (:B and 1434-1440)		[^P](L)[^P][^P](L)(L)[^P] 	 LIG_NRBOX	12
1zdu	 Hormone_recep:A 45-131 (:A and 304-390)	P:LLRYLLD:4-10 (:P and 744-750)		[^P](L)[^P][^P](L)(L)[^P] 	 LIG_NRBOX	11
1gwq	 Hormone_recep:A 46-125 (:A and 351-430)	C:ILHRLLQ:2-8 (:C and 689-695)		[^P](L)[^P][^P](L)(L)[^P] 	 LIG_NRBOX	9
1m2z	 Hormone_recep:A 46-127 (:A and 568-649)	B:LLRYLLD:11-17 (:B and 744-750)		[^P](L)[^P][^P](L)(L)[^P] 	 LIG_NRBOX	21
2b1z	 Hormone_recep:A 47-124 (:A and 351-430)	C:ILHRLLQ:2-8 (:C and 689-695)		[^P](L)[^P][^P](L)(L)[^P] 	 LIG_NRBOX	8
2b1v	 Hormone_recep:A 47-124 (:A and 351-430)	C:ILHRLLQ:2-8 (:C and 689-695)		[^P](L)[^P][^P](L)(L)[^P] 	 LIG_NRBOX	9
2g44	 Hormone_recep:A 47-124 (:A and 351-430)	C:ILHRLLQ:2-8 (:C and 689-695)		[^P](L)[^P][^P](L)(L)[^P] 	 LIG_NRBOX	9
2fai	 Hormone_recep:A 47-124 (:A and 351-430)	C:ILHRLLQ:3-9 (:C and 689-695)		[^P](L)[^P][^P](L)(L)[^P] 	 LIG_NRBOX	10
1l2i	 Hormone_recep:A 47-125 (:A and 351-430)	C:ILHRLLQ:3-9 (:C and 689-695)		[^P](L)[^P][^P](L)(L)[^P] 	 LIG_NRBOX	10
1x7e	 Hormone_recep:A 47-126 (:A and 351-430)	C:ILHRLLQ:3-9 (:C and 689-695)		[^P](L)[^P][^P](L)(L)[^P] 	 LIG_NRBOX	11
3erd	 Hormone_recep:A 47-126 (:A and 351-430)	C:ILHRLLQ:3-9 (:C and 689-695)		[^P](L)[^P][^P](L)(L)[^P] 	 LIG_NRBOX	11
1pcg	 Hormone_recep:A 47-126 (:A and 351-430)	E:ILCRLLQ:2-8 (:E and 3-9)		[^P](L)[^P][^P](L)(L)[^P] 	 LIG_NRBOX	8
1xj7	 Hormone_recep:A 47-128 (:A and 709-790)	B:KLLQLLT:3-9 (:B and 922-928)		[^P](L)[^P][^P](L)(L)[^P] 	 LIG_NRBOX	9
1fm6	 Hormone_recep:A 47-129 (:A and 273-355)	B:ILHRLLQ:3-9 (:B and 632-638)		[^P](L)[^P][^P](L)(L)[^P] 	 LIG_NRBOX	10
1fm9	 Hormone_recep:A 47-129 (:A and 273-355)	B:ILHRLLQ:3-9 (:B and 632-638)		[^P](L)[^P][^P](L)(L)[^P] 	 LIG_NRBOX	10
1k74	 Hormone_recep:A 47-129 (:A and 273-355)	B:ILHRLLQ:3-9 (:B and 632-638)		[^P](L)[^P][^P](L)(L)[^P] 	 LIG_NRBOX	10
1xv9	 Hormone_recep:A 47-129 (:A and 273-355)	E:ILHRLLQ:3-9 (:E and 632-638)		[^P](L)[^P][^P](L)(L)[^P] 	 LIG_NRBOX	10
1xvp	 Hormone_recep:A 47-129 (:A and 273-355)	E:ILHRLLQ:3-9 (:E and 632-638)		[^P](L)[^P][^P](L)(L)[^P] 	 LIG_NRBOX	10
1xls	 Hormone_recep:A 47-129 (:A and 273-355)	I:LLRYLLD:6-12 (:I and 744-750)		[^P](L)[^P][^P](L)(L)[^P] 	 LIG_NRBOX	16
1ymt	 Hormone_recep:A 47-133 (:A and 271-357)	B:ILYALLS:4-10 (:B and 20-26)		[^P](L)[^P][^P](L)(L)[^P] 	 LIG_NRBOX	10
1zky	 Hormone_recep:A 48-125 (:A and 351-430)	C:ILHRLLQ:3-9 (:C and 689-695)		[^P](L)[^P][^P](L)(L)[^P] 	 LIG_NRBOX	10
1yok	 Hormone_recep:A 48-134 (:A and 350-436)	B:LLRYLLD:3-9 (:B and 744-750)		[^P](L)[^P][^P](L)(L)[^P] 	 LIG_NRBOX	11
1yp0	 Hormone_recep:A 49-135 (:A and 271-357)	B:ILYTLLS:4-10 (:B and 20-26)		[^P](L)[^P][^P](L)(L)[^P] 	 LIG_NRBOX	12
1osv	 Hormone_recep:A 50-128 (:A and 289-367)	C:LLRYLLD:4-10 (:C and 4-10)		[^P](L)[^P][^P](L)(L)[^P] 	 LIG_NRBOX	12
1ot7	 Hormone_recep:A 50-128 (:A and 289-367)	C:LLRYLLD:4-10 (:C and 4-10)		[^P](L)[^P][^P](L)(L)[^P] 	 LIG_NRBOX	12
1rjk	 Hormone_recep:A 50-133 (:A and 231-314)	C:MLMNLLK:5-11 (:C and 629-635)		[^P](L)[^P][^P](L)(L)[^P] 	 LIG_NRBOX	11
1rk3	 Hormone_recep:A 50-133 (:A and 231-314)	C:MLMNLLK:5-11 (:C and 629-635)		[^P](L)[^P][^P](L)(L)[^P] 	 LIG_NRBOX	11
1rkg	 Hormone_recep:A 51-134 (:A and 231-314)	C:MLMNLLK:4-10 (:C and 629-635)		[^P](L)[^P][^P](L)(L)[^P] 	 LIG_NRBOX	11
1rkh	 Hormone_recep:A 51-134 (:A and 231-314)	C:MLMNLLK:5-11 (:C and 629-635)		[^P](L)[^P][^P](L)(L)[^P] 	 LIG_NRBOX	11
1yuc	 Hormone_recep:A 52-138 (:A and 350-436)	C:ILYALLS:6-12 (:C and 20-26)		[^P](L)[^P][^P](L)(L)[^P] 	 LIG_NRBOX	14
1zh7	 Hormone_recep:A 52-138 (:A and 369-455)	C:ILYTLLS:5-11 (:C and 20-26)		[^P](L)[^P][^P](L)(L)[^P] 	 LIG_NRBOX	11
1p8d	 Hormone_recep:A 58-137 (:A and 279-358)	C:ILHRLLQ:8-14 (:C and 4-10)		[^P](L)[^P][^P](L)(L)[^P] 	 LIG_NRBOX	16
1bsx	 Hormone_recep:A 59-139 (:A and 277-357)	X:ILHRLLQ:3-9 (:X and 689-695)		[^P](L)[^P][^P](L)(L)[^P] 	 LIG_NRBOX	12
1k4w	 Hormone_recep:A 60-140 (:A and 267-347)	B:ILHRLLQ:3-9 (:B and 689-695)		[^P](L)[^P][^P](L)(L)[^P] 	 LIG_NRBOX	10
1nq7	 Hormone_recep:A 60-140 (:A and 267-347)	B:ILHRLLQ:3-9 (:B and 689-695)		[^P](L)[^P][^P](L)(L)[^P] 	 LIG_NRBOX	10
1n4h	 Hormone_recep:A 60-140 (:A and 60-140)	B:ILHRLLQ:3-9 (:B and 693-699)		[^P](L)[^P][^P](L)(L)[^P] 	 LIG_NRBOX	10
2fvj	 Hormone_recep:A 71-153 (:A and 290-372)	B:KLVQLLT:2-8 (:B and 632-638)		[^P](L)[^P][^P](L)(L)[^P] 	 LIG_NRBOX	10
2gtk	 Hormone_recep:A 71-153 (:A and 290-372)	B:KLVQLLT:2-8 (:B and 632-638)		[^P](L)[^P][^P](L)(L)[^P] 	 LIG_NRBOX	10
1k7l	 Hormone_recep:A 80-162 (:A and 281-363)	B:ILHRLLQ:5-11 (:B and 689-695)		[^P](L)[^P][^P](L)(L)[^P] 	 LIG_NRBOX	13
1kkq	 Hormone_recep:A 82-164 (:A and 281-363)	E:LEAIIRKAL:4-12 (:E and 685-693)		L[^P]{2}[HI]I[^P]{2}[IAV][IL] 	 LIG_CORNRBOX	19
2prg	 Hormone_recep:A 84-166 (:A and 290-372)	C:KLVQLLT:5-11 (:C and 632-638)		[^P](L)[^P][^P](L)(L)[^P] 	 LIG_NRBOX	32
2hfp	 Hormone_recep:A 85-167 (:A and 290-372)	B:ILHRLLQ:6-12 (:B and 606-612)		[^P](L)[^P][^P](L)(L)[^P] 	 LIG_NRBOX	17
1nrl	 Hormone_recep:A 93-173 (:A and 248-328)	C:ILHRLLQ:8-14 (:C and 689-695)		[^P](L)[^P][^P](L)(L)[^P] 	 LIG_NRBOX	15
1uhl	 Hormone_recep:B 39-118 (:B and 262-344)	D:ILHRLLQ:3-9 (:D and 606-612)		[^P](L)[^P][^P](L)(L)[^P] 	 LIG_NRBOX	10
1kv6	 Hormone_recep:B 39-120 (:B and 273-354)	D:ILHRLLQ:3-9 (:D and 689-695)		[^P](L)[^P][^P](L)(L)[^P] 	 LIG_NRBOX	11
1xiu	 Hormone_recep:B 39-121 (:B and 247-329)	F:ILHRLLQ:2-8 (:F and 689-695)		[^P](L)[^P][^P](L)(L)[^P] 	 LIG_NRBOX	10
1p93	 Hormone_recep:B 40-121 (:B and 568-649)	F:LLRYLLD:2-8 (:F and 943-949)		[^P](L)[^P][^P](L)(L)[^P] 	 LIG_NRBOX	9
1u3r	 Hormone_recep:B 41-120 (:B and 303-382)	D:KLVQLLT:1-7 (:D and 605-611)		[^P](L)[^P][^P](L)(L)[^P] 	 LIG_NRBOX	9
1u3s	 Hormone_recep:B 41-120 (:B and 303-382)	D:KLVQLLT:1-7 (:D and 605-611)		[^P](L)[^P][^P](L)(L)[^P] 	 LIG_NRBOX	9
1u9e	 Hormone_recep:B 41-120 (:B and 303-382)	D:KLVQLLT:1-7 (:D and 605-611)		[^P](L)[^P][^P](L)(L)[^P] 	 LIG_NRBOX	9
1x76	 Hormone_recep:B 41-120 (:B and 303-382)	D:KLVQLLT:1-7 (:D and 605-611)		[^P](L)[^P][^P](L)(L)[^P] 	 LIG_NRBOX	9
1x78	 Hormone_recep:B 41-120 (:B and 303-382)	D:KLVQLLT:1-7 (:D and 605-611)		[^P](L)[^P][^P](L)(L)[^P] 	 LIG_NRBOX	9
1yy4	 Hormone_recep:B 41-120 (:B and 303-382)	D:KLVQLLT:1-7 (:D and 605-611)		[^P](L)[^P][^P](L)(L)[^P] 	 LIG_NRBOX	9
1x7b	 Hormone_recep:B 41-120 (:B and 303-382)	D:KLVQLLT:2-8 (:D and 605-611)		[^P](L)[^P][^P](L)(L)[^P] 	 LIG_NRBOX	10
1x7j	 Hormone_recep:B 41-120 (:B and 303-382)	D:KLVQLLT:2-8 (:D and 605-611)		[^P](L)[^P][^P](L)(L)[^P] 	 LIG_NRBOX	10
1yye	 Hormone_recep:B 41-120 (:B and 303-382)	D:KLVQLLT:2-8 (:D and 605-611)		[^P](L)[^P][^P](L)(L)[^P] 	 LIG_NRBOX	10
1zaf	 Hormone_recep:B 41-120 (:B and 303-382)	D:KLVQLLT:5-11 (:D and 605-611)		[^P](L)[^P][^P](L)(L)[^P] 	 LIG_NRBOX	13
1tfc	 Hormone_recep:B 41-122 (:B and 273-354)	D:ILHRLLQ:3-9 (:D and 689-695)		[^P](L)[^P][^P](L)(L)[^P] 	 LIG_NRBOX	10
2gpp	 Hormone_recep:B 41-122 (:B and 273-354)	D:LLLHLLK:2-8 (:D and 379-385)		[^P](L)[^P][^P](L)(L)[^P] 	 LIG_NRBOX	13
2gpv	 Hormone_recep:B 41-122 (:B and 273-354)	H:LEAIIRKAL:2-10 (:H and 1320-1328)		L[^P]{2}[HI]I[^P]{2}[IAV][IL] 	 LIG_CORNRBOX	12
1gwq	 Hormone_recep:B 45-124 (:B and 351-430)	D:ILHRLLQ:2-8 (:D and 689-695)		[^P](L)[^P][^P](L)(L)[^P] 	 LIG_NRBOX	9
1gwr	 Hormone_recep:B 45-124 (:B and 351-430)	D:LLRYLLD:3-9 (:D and 744-750)		[^P](L)[^P][^P](L)(L)[^P] 	 LIG_NRBOX	9
2g44	 Hormone_recep:B 46-123 (:B and 351-430)	D:ILHRLLQ:2-8 (:D and 689-695)		[^P](L)[^P][^P](L)(L)[^P] 	 LIG_NRBOX	9
1zky	 Hormone_recep:B 47-124 (:B and 351-430)	D:ILHRLLQ:2-8 (:D and 689-695)		[^P](L)[^P][^P](L)(L)[^P] 	 LIG_NRBOX	9
2b1v	 Hormone_recep:B 47-124 (:B and 351-430)	D:ILHRLLQ:2-8 (:D and 689-695)		[^P](L)[^P][^P](L)(L)[^P] 	 LIG_NRBOX	9
2b1z	 Hormone_recep:B 47-124 (:B and 351-430)	D:ILHRLLQ:2-8 (:D and 689-695)		[^P](L)[^P][^P](L)(L)[^P] 	 LIG_NRBOX	9
2b23	 Hormone_recep:B 47-124 (:B and 351-430)	D:ILHRLLQ:2-8 (:D and 689-695)		[^P](L)[^P][^P](L)(L)[^P] 	 LIG_NRBOX	9
1l2i	 Hormone_recep:B 47-125 (:B and 351-430)	D:ILHRLLQ:4-10 (:D and 689-695)		[^P](L)[^P][^P](L)(L)[^P] 	 LIG_NRBOX	10
1x7e	 Hormone_recep:B 47-126 (:B and 351-430)	D:ILHRLLQ:3-9 (:D and 689-695)		[^P](L)[^P][^P](L)(L)[^P] 	 LIG_NRBOX	11
3erd	 Hormone_recep:B 47-126 (:B and 351-430)	D:ILHRLLQ:4-10 (:D and 689-695)		[^P](L)[^P][^P](L)(L)[^P] 	 LIG_NRBOX	11
1xls	 Hormone_recep:B 47-129 (:B and 273-355)	J:LLRYLLD:6-12 (:J and 744-750)		[^P](L)[^P][^P](L)(L)[^P] 	 LIG_NRBOX	16
2fai	 Hormone_recep:B 48-125 (:B and 351-430)	D:ILHRLLQ:3-9 (:D and 689-695)		[^P](L)[^P][^P](L)(L)[^P] 	 LIG_NRBOX	10
1pcg	 Hormone_recep:B 48-127 (:B and 351-430)	F:ILCRLLQ:2-8 (:F and 3-9)		[^P](L)[^P][^P](L)(L)[^P] 	 LIG_NRBOX	8
1osv	 Hormone_recep:B 50-128 (:B and 289-367)	D:LLRYLLD:4-10 (:D and 4-10)		[^P](L)[^P][^P](L)(L)[^P] 	 LIG_NRBOX	12
1ot7	 Hormone_recep:B 50-128 (:B and 289-367)	D:LLRYLLD:4-10 (:D and 4-10)		[^P](L)[^P][^P](L)(L)[^P] 	 LIG_NRBOX	12
1osv	 Hormone_recep:B 50-128 (:B and 289-367)	E:LLRYLLD:4-10 (:E and 4-10)		[^P](L)[^P][^P](L)(L)[^P] 	 LIG_NRBOX	12
1ot7	 Hormone_recep:B 50-128 (:B and 289-367)	E:LLRYLLD:4-10 (:E and 4-10)		[^P](L)[^P][^P](L)(L)[^P] 	 LIG_NRBOX	12
1zdt	 Hormone_recep:B 50-136 (:B and 270-356)	Q:LLRYLLD:4-10 (:Q and 744-750)		[^P](L)[^P][^P](L)(L)[^P] 	 LIG_NRBOX	11
1yuc	 Hormone_recep:B 51-137 (:B and 350-436)	D:ILYALLS:4-10 (:D and 20-26)		[^P](L)[^P][^P](L)(L)[^P] 	 LIG_NRBOX	11
1xdk	 Hormone_recep:B 52-133 (:B and 226-307)	D:MLMNLLK:3-9 (:D and 644-650)		[^P](L)[^P][^P](L)(L)[^P] 	 LIG_NRBOX	10
1zh7	 Hormone_recep:B 52-138 (:B and 369-455)	D:ILYTLLS:5-11 (:D and 20-26)		[^P](L)[^P][^P](L)(L)[^P] 	 LIG_NRBOX	11
1p8d	 Hormone_recep:B 59-138 (:B and 279-358)	D:ILHRLLQ:4-10 (:D and 4-10)		[^P](L)[^P][^P](L)(L)[^P] 	 LIG_NRBOX	13
1bsx	 Hormone_recep:B 59-139 (:B and 277-357)	Y:ILHRLLQ:3-9 (:Y and 689-695)		[^P](L)[^P][^P](L)(L)[^P] 	 LIG_NRBOX	12
2prg	 Hormone_recep:B 59-141 (:B and 290-372)	C:ILHRLLQ:18-24 (:C and 689-695)		[^P](L)[^P][^P](L)(L)[^P] 	 LIG_NRBOX	32
1xv9	 Hormone_recep:B 64-145 (:B and 166-247)	F:ILHRLLQ:4-10 (:F and 689-695)		[^P](L)[^P][^P](L)(L)[^P] 	 LIG_NRBOX	12
1xvp	 Hormone_recep:B 64-145 (:B and 166-247)	F:ILHRLLQ:4-10 (:F and 689-695)		[^P](L)[^P][^P](L)(L)[^P] 	 LIG_NRBOX	12
1kkq	 Hormone_recep:B 82-164 (:B and 281-363)	F:LEAIIRKAL:4-12 (:F and 685-693)		L[^P]{2}[HI]I[^P]{2}[IAV][IL] 	 LIG_CORNRBOX	19
1nrl	 Hormone_recep:B 92-172 (:B and 248-328)	D:ILHRLLQ:8-14 (:D and 689-695)		[^P](L)[^P][^P](L)(L)[^P] 	 LIG_NRBOX	15
1mzn	 Hormone_recep:C 27-109 (:C and 1273-1355)	D:ILHRLLQ:4-10 (:D and 1474-1480)		[^P](L)[^P][^P](L)(L)[^P] 	 LIG_NRBOX	11
2gpv	 Hormone_recep:C 41-122 (:C and 273-354)	I:LEAIIRKAL:2-10 (:I and 1320-1328)		L[^P]{2}[HI]I[^P]{2}[IAV][IL] 	 LIG_CORNRBOX	12
1p93	 Hormone_recep:C 42-123 (:C and 568-649)	G:LLRYLLD:2-8 (:G and 943-949)		[^P](L)[^P][^P](L)(L)[^P] 	 LIG_NRBOX	9
1xv9	 Hormone_recep:C 47-129 (:C and 273-355)	G:ILHRLLQ:5-11 (:G and 632-638)		[^P](L)[^P][^P](L)(L)[^P] 	 LIG_NRBOX	12
1xvp	 Hormone_recep:C 47-129 (:C and 273-355)	G:ILHRLLQ:5-11 (:G and 632-638)		[^P](L)[^P][^P](L)(L)[^P] 	 LIG_NRBOX	12
1xls	 Hormone_recep:C 47-129 (:C and 273-355)	K:LLRYLLD:6-12 (:K and 744-750)		[^P](L)[^P][^P](L)(L)[^P] 	 LIG_NRBOX	16
1k7l	 Hormone_recep:C 80-162 (:C and 281-363)	D:ILHRLLQ:5-11 (:D and 689-695)		[^P](L)[^P][^P](L)(L)[^P] 	 LIG_NRBOX	13
1kkq	 Hormone_recep:C 82-164 (:C and 281-363)	G:LEAIIRKAL:4-12 (:G and 685-693)		L[^P]{2}[HI]I[^P]{2}[IAV][IL] 	 LIG_CORNRBOX	19
1p93	 Hormone_recep:D 42-123 (:D and 568-649)	H:LLRYLLD:2-8 (:H and 943-949)		[^P](L)[^P][^P](L)(L)[^P] 	 LIG_NRBOX	9
1m2z	 Hormone_recep:D 44-125 (:D and 568-649)	E:LLRYLLD:11-17 (:E and 744-750)		[^P](L)[^P][^P](L)(L)[^P] 	 LIG_NRBOX	21
1xls	 Hormone_recep:D 47-129 (:D and 273-355)	L:LLRYLLD:6-12 (:L and 744-750)		[^P](L)[^P][^P](L)(L)[^P] 	 LIG_NRBOX	16
1xv9	 Hormone_recep:D 64-145 (:D and 166-247)	H:ILHRLLQ:5-11 (:H and 689-695)		[^P](L)[^P][^P](L)(L)[^P] 	 LIG_NRBOX	12
1xvp	 Hormone_recep:D 64-145 (:D and 166-247)	H:ILHRLLQ:5-11 (:H and 689-695)		[^P](L)[^P][^P](L)(L)[^P] 	 LIG_NRBOX	12
1kkq	 Hormone_recep:D 82-164 (:D and 281-363)	H:LEAIIRKAL:4-12 (:H and 685-693)		L[^P]{2}[HI]I[^P]{2}[IAV][IL] 	 LIG_CORNRBOX	19
1fm6	 Hormone_recep:D 85-167 (:D and 290-372)	E:ILHRLLQ:5-11 (:E and 689-695)		[^P](L)[^P][^P](L)(L)[^P] 	 LIG_NRBOX	16
1fm9	 Hormone_recep:D 85-167 (:D and 290-372)	E:ILHRLLQ:5-11 (:E and 689-695)		[^P](L)[^P][^P](L)(L)[^P] 	 LIG_NRBOX	16
1k74	 Hormone_recep:D 85-167 (:D and 290-372)	E:ILHRLLQ:5-11 (:E and 689-695)		[^P](L)[^P][^P](L)(L)[^P] 	 LIG_NRBOX	16
1xdk	 Hormone_recep:E 32-114 (:E and 278-360)	G:MLMNLLK:4-10 (:G and 644-650)		[^P](L)[^P][^P](L)(L)[^P] 	 LIG_NRBOX	11
1mzn	 Hormone_recep:E 39-121 (:E and 2273-2355)	F:ILHRLLQ:4-10 (:F and 2474-2480)		[^P](L)[^P][^P](L)(L)[^P] 	 LIG_NRBOX	11
1xls	 Hormone_recep:E 60-141 (:E and 176-257)	M:LLRYLLD:6-12 (:M and 744-750)		[^P](L)[^P][^P](L)(L)[^P] 	 LIG_NRBOX	18
1k7l	 Hormone_recep:E 80-162 (:E and 281-363)	F:ILHRLLQ:5-11 (:F and 689-695)		[^P](L)[^P][^P](L)(L)[^P] 	 LIG_NRBOX	13
1xdk	 Hormone_recep:F 52-133 (:F and 226-307)	H:MLMNLLK:3-9 (:H and 644-650)		[^P](L)[^P][^P](L)(L)[^P] 	 LIG_NRBOX	10
1xls	 Hormone_recep:F 60-141 (:F and 176-257)	N:LLRYLLD:6-12 (:N and 744-750)		[^P](L)[^P][^P](L)(L)[^P] 	 LIG_NRBOX	18
1mzn	 Hormone_recep:G 27-109 (:G and 3273-3355)	H:ILHRLLQ:4-10 (:H and 3474-3480)		[^P](L)[^P][^P](L)(L)[^P] 	 LIG_NRBOX	11
1xls	 Hormone_recep:G 60-141 (:G and 176-257)	O:LLRYLLD:6-12 (:O and 744-750)		[^P](L)[^P][^P](L)(L)[^P] 	 LIG_NRBOX	18
1k7l	 Hormone_recep:G 80-162 (:G and 281-363)	H:ILHRLLQ:5-11 (:H and 689-695)		[^P](L)[^P][^P](L)(L)[^P] 	 LIG_NRBOX	13
1xls	 Hormone_recep:H 60-141 (:H and 176-257)	P:LLRYLLD:6-12 (:P and 744-750)		[^P](L)[^P][^P](L)(L)[^P] 	 LIG_NRBOX	18
1fm6	 Hormone_recep:U 47-129 (:U and 273-355)	V:ILHRLLQ:5-11 (:V and 632-638)		[^P](L)[^P][^P](L)(L)[^P] 	 LIG_NRBOX	15
1wm0	 Hormone_recep:X 85-167 (:X and 290-372)	Y:ILHRLLQ:4-10 (:Y and 606-612)		[^P](L)[^P][^P](L)(L)[^P] 	 LIG_NRBOX	10
1fm6	 Hormone_recep:X 85-167 (:X and 290-372)	Y:ILHRLLQ:6-12 (:Y and 689-695)		[^P](L)[^P][^P](L)(L)[^P] 	 LIG_NRBOX	13
1l5g	 Integrin_beta:B 1-380 (:B and 55-434)	C:RGD:1-3 (:C and 5001-5003)		RGD 	 LIG_RGD	4
1czy	 MATH:A 25-165 (:A and 358-498)	D:PQQATD:1-6 (:D and 204-209)		P.Q..D 	 LIG_TRAF2_2	7
1d0j	 MATH:A 25-165 (:A and 358-498)	G:AAQE:1-4 (:G and 232-235)		[PSAT].[QE]E 	 LIG_TRAF2_1	5
1d0a	 MATH:A 25-165 (:A and 358-498)	G:PIQE:1-4 (:G and 262-265)		[PSAT].[QE]E 	 LIG_TRAF2_1	5
1d00	 MATH:A 25-165 (:A and 358-498)	I:PVQE:1-4 (:I and 250-253)		[PSAT].[QE]E 	 LIG_TRAF2_1	5
1qsc	 MATH:A 34-169 (:A and 358-498)	D:PIQE:2-5 (:D and 250-253)		[PSAT].[QE]E 	 LIG_TRAF2_1	6
1czz	 MATH:A 44-184 (:A and 358-498)	D:PVQE:1-4 (:D and 250-253)		[PSAT].[QE]E 	 LIG_TRAF2_1	7
1rf3	 MATH:A 46-186 (:A and 358-498)	B:PIPE:3-7 (:B and 387-390)		none 	 LIG_TRAF2_none	24
1l0a	 MATH:A 46-186 (:A and 358-498)	B:PIQCTD:3-8 (:B and 3-8)		P.Q..D 	 LIG_TRAF2_2	18
1kzz	 MATH:A 46-186 (:A and 358-498)	B:PIQCTD:4-9 (:B and 4-9)		P.Q..D 	 LIG_TRAF2_2	11
1zms	 MATH:A 46-186 (:A and 358-498)	B:PQQATD:1-6 (:B and 204-209)		P.Q..D 	 LIG_TRAF2_2	7
1ca9	 MATH:A 48-188 (:A and 358-498)	G:SKEE:3-6 (:G and 424-427)		[PSAT].[QE]E 	 LIG_TRAF2_1	7
1fll	 MATH:A 59-199 (:A and 358-498)	X:PVQE:5-8 (:X and 250-253)		[PSAT].[QE]E 	 LIG_TRAF2_1	21
1d0a	 MATH:B 25-165 (:B and 358-498)	H:PIQE:1-4 (:H and 262-265)		[PSAT].[QE]E 	 LIG_TRAF2_1	5
1d00	 MATH:B 25-165 (:B and 358-498)	J:PVQE:1-4 (:J and 250-253)		[PSAT].[QE]E 	 LIG_TRAF2_1	5
1qsc	 MATH:B 34-169 (:B and 358-498)	E:PIQE:2-5 (:E and 250-253)		[PSAT].[QE]E 	 LIG_TRAF2_1	6
1czz	 MATH:B 44-184 (:B and 358-498)	E:PVQE:1-4 (:E and 250-253)		[PSAT].[QE]E 	 LIG_TRAF2_1	9
1ca9	 MATH:B 48-188 (:B and 358-498)	H:SKEE:6-9 (:H and 424-427)		[PSAT].[QE]E 	 LIG_TRAF2_1	10
1fll	 MATH:B 59-199 (:B and 358-498)	Y:PVQE:5-8 (:Y and 250-253)		[PSAT].[QE]E 	 LIG_TRAF2_1	21
1czy	 MATH:C 25-165 (:C and 358-498)	E:PQQATD:1-6 (:E and 204-209)		P.Q..D 	 LIG_TRAF2_2	7
1d0j	 MATH:C 25-165 (:C and 358-498)	H:AAQE:1-4 (:H and 232-235)		[PSAT].[QE]E 	 LIG_TRAF2_1	5
1d0a	 MATH:C 25-165 (:C and 358-498)	I:PIQE:1-4 (:I and 262-265)		[PSAT].[QE]E 	 LIG_TRAF2_1	5
1d00	 MATH:C 25-165 (:C and 358-498)	K:PVQE:1-4 (:K and 250-253)		[PSAT].[QE]E 	 LIG_TRAF2_1	5
1qsc	 MATH:C 34-169 (:C and 358-498)	F:PIQE:2-5 (:F and 250-253)		[PSAT].[QE]E 	 LIG_TRAF2_1	6
1d01	 MATH:D 25-165 (:D and 358-498)	G:SVEE:3-6 (:G and 578-581)		[PSAT].[QE]E 	 LIG_TRAF2_1	8
1d0j	 MATH:D 25-165 (:D and 358-498)	I:AAQE:2-5 (:I and 232-235)		[PSAT].[QE]E 	 LIG_TRAF2_1	6
1d0a	 MATH:D 25-165 (:D and 358-498)	J:PIQE:1-4 (:J and 262-265)		[PSAT].[QE]E 	 LIG_TRAF2_1	5
1d00	 MATH:D 25-165 (:D and 358-498)	L:PVQE:1-4 (:L and 250-253)		[PSAT].[QE]E 	 LIG_TRAF2_1	5
1d01	 MATH:E 25-165 (:E and 358-498)	H:SVEE:3-6 (:H and 578-581)		[PSAT].[QE]E 	 LIG_TRAF2_1	8
1d0j	 MATH:E 25-165 (:E and 358-498)	J:AAQE:2-5 (:J and 232-235)		[PSAT].[QE]E 	 LIG_TRAF2_1	6
1d0a	 MATH:E 25-165 (:E and 358-498)	K:PIQE:1-4 (:K and 262-265)		[PSAT].[QE]E 	 LIG_TRAF2_1	5
1d00	 MATH:E 25-165 (:E and 358-498)	M:PVQE:1-4 (:M and 250-253)		[PSAT].[QE]E 	 LIG_TRAF2_1	5
1d01	 MATH:F 25-165 (:F and 358-498)	I:SVEE:3-6 (:I and 578-581)		[PSAT].[QE]E 	 LIG_TRAF2_1	8
1d0j	 MATH:F 25-165 (:F and 358-498)	K:AAQE:1-4 (:K and 232-235)		[PSAT].[QE]E 	 LIG_TRAF2_1	5
1d0a	 MATH:F 25-165 (:F and 358-498)	L:PIQE:1-4 (:L and 262-265)		[PSAT].[QE]E 	 LIG_TRAF2_1	5
1d00	 MATH:F 25-165 (:F and 358-498)	N:PVQE:1-4 (:N and 250-253)		[PSAT].[QE]E 	 LIG_TRAF2_1	5
1d00	 MATH:G 25-165 (:G and 358-498)	O:PVQE:1-4 (:O and 250-253)		[PSAT].[QE]E 	 LIG_TRAF2_1	5
1d00	 MATH:H 25-165 (:H and 358-498)	P:PVQE:1-4 (:P and 250-253)		[PSAT].[QE]E 	 LIG_TRAF2_1	5
1s70	 Metallophos:A 57-252 (:A and 57-252)	B:KTKVKFD:33-39 (:B and 33-39)		..[RK].{0,1}[VI][^P][FW]. 	 LIG_PP1	291
1e91	 PAH:A 25-81 (:A and 25-81)	B:IQMLLEAADYL:2-12 (:B and 2-12)		[LIV]..[LM]L.AA.[FY][LI] 	 LIG_Sin3_1	13
1pd7	 PAH:A 25-81 (:A and 25-81)	B:IQMLLEAADYL:5-15 (:B and 202-212)		[LIV]..[LM]L.AA.[FY][LI] 	 LIG_Sin3_1	24
1g1e	 PAH:B 28-87 (:B and 322-381)	A:IQMLLEAADYL:4-14 (:A and 9-19)		[LIV]..[LM]L.AA.[FY][LI] 	 LIG_Sin3_1	16
1s5q	 PAH:B 28-87 (:B and 322-381)	A:IQMLLEAADYL:4-14 (:A and 9-19)		[LIV]..[LM]L.AA.[FY][LI] 	 LIG_Sin3_1	16
1axc	 PCNA_C:A 125-248 (:A and 127-254)	B:RQTSMTDFYHS:1-11 (:B and 143-153)		(^.{0,3}|Q).[^FHWY][ILM][^P][^FHILVWYP][DHFM][FMY].. 	 LIG_PCNA	18
1u7b	 PCNA_C:A 127-250 (:A and 127-254)	B:TQGRLDDFFKV:1-11 (:B and 336-346)		(^.{0,3}|Q).[^FHWY][ILM][^P][^FHILVWYP][DHFM][FMY].. 	 LIG_PCNA	13
1ul1	 PCNA_C:A 127-251 (:A and 127-254)	X:QGRLDDFFKV:293-302 (:X and 337-346)		(^.{0,3}|Q).[^FHWY][ILM][^P][^FHILVWYP][DHFM][FMY].. 	 LIG_PCNA	313
1ul1	 PCNA_C:B 127-254 (:B and 127-254)	Y:QGRLDDFFKV:290-299 (:Y and 337-346)		(^.{0,3}|Q).[^FHWY][ILM][^P][^FHILVWYP][DHFM][FMY].. 	 LIG_PCNA	312
1axc	 PCNA_C:C 125-247 (:C and 127-254)	D:RQTSMTDFYHS:1-11 (:D and 143-153)		(^.{0,3}|Q).[^FHWY][ILM][^P][^FHILVWYP][DHFM][FMY].. 	 LIG_PCNA	18
1u76	 PCNA_C:C 126-248 (:C and 127-254)	D:QVSITGFFQR:4-13 (:D and 456-465)		(^.{0,3}|Q).[^FHWY][ILM][^P][^FHILVWYP][DHFM][FMY].. 	 LIG_PCNA	13
1ul1	 PCNA_C:C 127-254 (:C and 127-254)	Z:QGRLDDFFKV:330-339 (:Z and 337-346)		(^.{0,3}|Q).[^FHWY][ILM][^P][^FHILVWYP][DHFM][FMY].. 	 LIG_PCNA	349
1u76	 PCNA_C:E 127-248 (:E and 127-254)	F:QVSITGFFQR:4-13 (:F and 456-465)		(^.{0,3}|Q).[^FHWY][ILM][^P][^FHILVWYP][DHFM][FMY].. 	 LIG_PCNA	13
1axc	 PCNA_C:E 127-252 (:E and 127-254)	F:RQTSMTDFYHS:1-11 (:F and 143-153)		(^.{0,3}|Q).[^FHWY][ILM][^P][^FHILVWYP][DHFM][FMY].. 	 LIG_PCNA	18
1axc	 PCNA_N:A 1-123 (:A and 1-125)	B:RQTSMTDFYHS:1-11 (:B and 143-153)		(^.{0,3}|Q).[^FHWY][ILM][^P][^FHILVWYP][DHFM][FMY].. 	 LIG_PCNA	18
1u7b	 PCNA_N:A 1-125 (:A and 1-125)	B:TQGRLDDFFKV:1-11 (:B and 336-346)		(^.{0,3}|Q).[^FHWY][ILM][^P][^FHILVWYP][DHFM][FMY].. 	 LIG_PCNA	13
1ul1	 PCNA_N:A 1-125 (:A and 1-125)	X:QGRLDDFFKV:293-302 (:X and 337-346)		(^.{0,3}|Q).[^FHWY][ILM][^P][^FHILVWYP][DHFM][FMY].. 	 LIG_PCNA	313
1ul1	 PCNA_N:B 1-125 (:B and 1-125)	Y:QGRLDDFFKV:290-299 (:Y and 337-346)		(^.{0,3}|Q).[^FHWY][ILM][^P][^FHILVWYP][DHFM][FMY].. 	 LIG_PCNA	312
1axc	 PCNA_N:C 1-123 (:C and 1-125)	D:RQTSMTDFYHS:1-11 (:D and 143-153)		(^.{0,3}|Q).[^FHWY][ILM][^P][^FHILVWYP][DHFM][FMY].. 	 LIG_PCNA	18
1u76	 PCNA_N:C 1-124 (:C and 1-125)	D:QVSITGFFQR:4-13 (:D and 456-465)		(^.{0,3}|Q).[^FHWY][ILM][^P][^FHILVWYP][DHFM][FMY].. 	 LIG_PCNA	13
1ul1	 PCNA_N:C 1-125 (:C and 1-125)	Z:QGRLDDFFKV:330-339 (:Z and 337-346)		(^.{0,3}|Q).[^FHWY][ILM][^P][^FHILVWYP][DHFM][FMY].. 	 LIG_PCNA	349
1u76	 PCNA_N:E 1-125 (:E and 1-125)	F:QVSITGFFQR:4-13 (:F and 456-465)		(^.{0,3}|Q).[^FHWY][ILM][^P][^FHILVWYP][DHFM][FMY].. 	 LIG_PCNA	13
1axc	 PCNA_N:E 1-125 (:E and 1-125)	F:RQTSMTDFYHS:1-11 (:F and 143-153)		(^.{0,3}|Q).[^FHWY][ILM][^P][^FHILVWYP][DHFM][FMY].. 	 LIG_PCNA	18
1b8q	 PDZ:A 11-90 (:A and 11-90)	B:VDSV:4-7 (:B and 4-7)		.[DE].[IVL] 	 LIG_PDZ_3	7
1tp3	 PDZ:A 13-91 (:A and 313-391)	B:ETPV:3-6 (:B and 422-425)		.[ST].[VIL]$ 	 LIG_PDZ_1	6
1tp5	 PDZ:A 13-91 (:A and 313-391)	B:ETWV:3-6 (:B and 422-425)		.[ST].[VIL]$ 	 LIG_PDZ_1	6
1be9	 PDZ:A 13-91 (:A and 313-391)	B:QTSV:2-5 (:B and 6-9)		.[ST].[VIL]$ 	 LIG_PDZ_1	5
1n7t	 PDZ:A 14-98 (:A and 14-98)	B:ETWV:4-7 (:B and 304-307)		.[ST].[VIL]$ 	 LIG_PDZ_1	7
1zub	 PDZ:A 23-106 (:A and 619-702)	B:EEGI:1-4 (:B and 943-946)		.[DE].[IVL] 	 LIG_PDZ_3	6
2iwp	 PDZ:A 3-82 (:A and 1834-1917)	B:ETSV:103-106 (:B and 1924-1927)		.[ST].[VIL]$ 	 LIG_PDZ_1	106
2pdz	 PDZ:A 3-83 (:A and 3-83)	B:ESLV:2-5 (:B and 4-7)		.[ST].[VIL]$ 	 LIG_PDZ_1	5
2pdz	 PDZ:A 3-83 (:A and 3-83)	B:KESL:1-4 (:B and 3-6)		.[DE].[IVL] 	 LIG_PDZ_3	5
1l6o	 PDZ:A 3-84 (:A and 254-339)	D:MTTV:5-8 (:D and 5-8)		.[ST].[VIL]$ 	 LIG_PDZ_1	8
1kwa	 PDZ:A 4-82 (:A and 490-568)	B:YREF:83-86 (:B and 571-574)		none 	 LIG_PDZ_none	87
1u38	 PDZ:A 4-88 (:A and 20-104)	B:PVYI:1-4 (:B and -3-0)		.[VYF].[VIL]$ 	 LIG_PDZ_2	4
2aww	 PDZ:A 4-88 (:A and 319-403)	C:ATGL:1-4 (:C and 15-18)		.[ST].[VIL]$ 	 LIG_PDZ_1	4
2g2l	 PDZ:A 4-88 (:A and 319-403)	C:ATGL:1-4 (:C and 15-18)		.[ST].[VIL]$ 	 LIG_PDZ_1	4
1rgr	 PDZ:A 4-88 (:A and 65-149)	B:KTEV:3-6 (:B and 3-6)		.[ST].[VIL]$ 	 LIG_PDZ_1	6
1x8s	 PDZ:A 5-95 (:A and 160-250)	B:EMAV:3-6 (:B and 34-37)		 none	LIG_PDZ_none	116
1rzx	 PDZ:A 5-95 (:A and 160-250)	B:ESLV:3-6 (:B and 4-7)		.[ST].[VIL]$ 	 LIG_PDZ_1	6
1rzx	 PDZ:A 5-95 (:A and 160-250)	B:KESL:2-5 (:B and 3-6)		.[DE].[IVL] 	 LIG_PDZ_3	6
2he2	 PDZ:A 6-84 (:A and 421-499)	B:ETSV:98-101 (:B and 514-517)		.[ST].[VIL]$ 	 LIG_PDZ_1	101
1mfl	 PDZ:A 6-90 (:A and 1282-1366)	B:DVPV:2-5 (:B and 1252-1255)		.[VYF].[VIL]$ 	 LIG_PDZ_2	5
1mfg	 PDZ:A 6-90 (:A and 1282-1366)	B:DVPV:6-9 (:B and 1252-1255)		.[VYF].[VIL]$ 	 LIG_PDZ_2	9
2i1n	 PDZ:A 6-90 (:A and 131-215)	B:ETSV:99-102 (:B and 223-226)		.[ST].[VIL]$ 	 LIG_PDZ_1	102
1qav	 PDZ:A 7-87 (:A and 81-161)	B:ETTF:96-99 (:B and 1108-1111)		 none	LIG_PDZ_none	116
2ain	 PDZ:A 8-89 (:A and 8-89)	B:STEV:3-6 (:B and 101-104)		.[ST].[VIL]$ 	 LIG_PDZ_1	6
1vj6	 PDZ:A 8-90 (:A and 15-97)	B:VTSV:3-6 (:B and 207-210)		.[ST].[VIL]$ 	 LIG_PDZ_1	6
1d5g	 PDZ:A 8-90 (:A and 8-90)	B:VSAV:12-15 (:B and 12-15)		.[ST].[VIL]$ 	 LIG_PDZ_1	15
1q3p	 PDZ:A 8-94 (:A and 591-682)	C:QTRL:3-6 (:C and 3-6)		.[ST].[VIL]$ 	 LIG_PDZ_1	6
1v1t	 PDZ:A 90-161 (:A and 199-270)	T:EYKV:2-5 (:T and 3-6)		.[VYF].[VIL]$ 	 LIG_PDZ_2	5
1w9o	 PDZ:A 90-161 (:A and 199-270)	T:EYYV:2-5 (:T and 3-6)		.[VYF].[VIL]$ 	 LIG_PDZ_2	5
1q3p	 PDZ:B 10-96 (:B and 591-682)	D:QTRL:3-6 (:D and 3-6)		.[ST].[VIL]$ 	 LIG_PDZ_1	6
2fne	 PDZ:B 11-93 (:B and 1959-2041)	A:ETSV:92-95 (:A and 2045-2048)		.[ST].[VIL]$ 	 LIG_PDZ_1	95
2iwp	 PDZ:B 13-96 (:B and 1834-1917)	A:ETSV:90-93 (:A and 1924-1927)		.[ST].[VIL]$ 	 LIG_PDZ_1	93
1l6o	 PDZ:B 3-84 (:B and 254-339)	E:MTTV:5-8 (:E and 5-8)		.[ST].[VIL]$ 	 LIG_PDZ_1	8
2he2	 PDZ:B 5-83 (:B and 421-499)	A:ETSV:99-102 (:A and 514-517)		.[ST].[VIL]$ 	 LIG_PDZ_1	102
1v1t	 PDZ:B 89-160 (:B and 199-270)	S:EYKV:2-5 (:S and 3-6)		.[VYF].[VIL]$ 	 LIG_PDZ_2	5
1w9o	 PDZ:B 90-161 (:B and 199-270)	S:EYYV:2-5 (:S and 3-6)		.[VYF].[VIL]$ 	 LIG_PDZ_2	5
2fne	 PDZ:C 15-97 (:C and 1959-2041)	B:ETSV:97-100 (:B and 2045-2048)		.[ST].[VIL]$ 	 LIG_PDZ_1	100
1l6o	 PDZ:C 3-84 (:C and 254-339)	F:MTTV:5-8 (:F and 5-8)		.[ST].[VIL]$ 	 LIG_PDZ_1	8
1gux	 RB_B:B 1-122 (:B and 645-766)	E:LYCYE:2-6 (:E and 2-6)		[LI].C.[DE] 	 LIG_RB	9
1gh6	 RB_B:B 199-320 (:B and 645-766)	A:LFCSE:100-104 (:A and 103-107)		[LI].C.[DE] 	 LIG_RB	114
2fci	 SH2:A 11-84 (:A and 11-84)	B:YADP:9-12 (:B and 10-13)		Y[QDEVAIL][DENPYHI][IPVGAHS] 	 LIG_SH2_SRC	12
2pld	 SH2:A 11-84 (:A and 11-84)	B:YIIP:4-7 (:B and 4-7)		Y[IV].[VILP] 	 LIG_SH2_PTP2	12
2ple	 SH2:A 11-84 (:A and 11-84)	B:YIIP:4-7 (:B and 4-7)		Y[IV].[VILP] 	 LIG_SH2_PTP2	12
2pld	 SH2:A 11-84 (:A and 11-84)	B:YIIP:4-7 (:B and 4-7)		Y[QDEVAIL][DENPYHI][IPVGAHS] 	 LIG_SH2_SRC	12
2ple	 SH2:A 11-84 (:A and 11-84)	B:YIIP:4-7 (:B and 4-7)		Y[QDEVAIL][DENPYHI][IPVGAHS] 	 LIG_SH2_SRC	12
2pld	 SH2:A 11-84 (:A and 11-84)	B:YIIP:4-7 (:B and 4-7)		Y[VLTFIC].. 	 LIG_SH2_STAT5	12
2ple	 SH2:A 11-84 (:A and 11-84)	B:YIIP:4-7 (:B and 4-7)		Y[VLTFIC].. 	 LIG_SH2_STAT5	12
1h9o	 SH2:A 12-86 (:A and 12-86)	B:YVPM:1-4 (:B and 1-4)		Y[VLTFIC].. 	 LIG_SH2_STAT5	5
1pic	 SH2:A 12-86 (:A and 12-86)	B:YVPM:1-4 (:B and 201-204)		Y[VLTFIC].. 	 LIG_SH2_STAT5	5
1fu5	 SH2:A 13-88 (:A and 13-88)	B:YLDI:11-14 (:B and 11-14)		Y[QDEVAIL][DENPYHI][IPVGAHS] 	 LIG_SH2_SRC	15
1oo4	 SH2:A 13-88 (:A and 13-88)	B:YVPM:4-7 (:B and 185-188)		Y[VLTFIC].. 	 LIG_SH2_STAT5	8
1a81	 SH2:A 160-236 (:A and 168-244)	B:YEPI:3-6 (:B and 170-173)		Y[QDEVAIL][DENPYHI][IPVGAHS] 	 LIG_SH2_SRC	18
1mw4	 SH2:A 19-100 (:A and 19-100)	B:YVNQ:5-8 (:B and 1139-1142)		Y[VLTFIC].. 	 LIG_SH2_STAT5	10
1ju5	 SH2:A 2-93 (:A and 13-104)	B:YAQP:5-8 (:B and 221-224)		none 	 LIG_SH2_none	13
2cia	 SH2:A 3-77 (:A and 285-359)	L:YDEV:3-6 (:L and 474-477)		Y[QDEVAIL][DENPYHI][IPVGAHS] 	 LIG_SH2_SRC	9
1fyr	 SH2:A 3-78 (:A and 60-135)	I:YVNV:1-4 (:I and 0-3)		Y[IV].[VILP] 	 LIG_SH2_PTP2	4
1ayb	 SH2:A 3-78 (:A and 6-81)	P:YVNI:3-6 (:P and 0-3)		Y[IV].[VILP] 	 LIG_SH2_PTP2	8
1ayb	 SH2:A 3-78 (:A and 6-81)	P:YVNI:3-6 (:P and 0-3)		Y.N. 	 LIG_SH2_GRB2	8
1ayb	 SH2:A 3-78 (:A and 6-81)	P:YVNI:3-6 (:P and 0-3)		Y[QDEVAIL][DENPYHI][IPVGAHS] 	 LIG_SH2_SRC	8
1ayb	 SH2:A 3-78 (:A and 6-81)	P:YVNI:3-6 (:P and 0-3)		Y[VLTFIC].. 	 LIG_SH2_STAT5	8
1kc2	 SH2:A 4-79 (:A and 150-232)	B:YEEI:3-6 (:B and 304-307)		Y[QDEVAIL][DENPYHI][IPVGAHS] 	 LIG_SH2_SRC	8
2h5k	 SH2:A 4-79 (:A and 60-135)	C:YVN:1-3 (:C and 1-3)		none 	 none	3
1aya	 SH2:A 4-79 (:A and 6-81)	P:YTAV:4-7 (:P and 0-3)		Y[VLTFIC].. 	 LIG_SH2_STAT5	9
1p13	 SH2:A 4-86 (:A and 161-243)	D:YANF:3-6 (:D and 3-6)		Y.N. 	 LIG_SH2_GRB2	7
1shb	 SH2:A 4-86 (:A and 5-87)	B:YLRV:1-4 (:B and 201-204)		Y[VLTFIC].. 	 LIG_SH2_STAT5	5
1sha	 SH2:A 4-86 (:A and 5-87)	B:YVPM:1-4 (:B and 201-204)		Y[VLTFIC].. 	 LIG_SH2_STAT5	5
1sps	 SH2:A 4-86 (:A and 5-87)	D:YEEI:3-6 (:D and 0-3)		Y[QDEVAIL][DENPYHI][IPVGAHS] 	 LIG_SH2_SRC	7
1bmb	 SH2:A 5-80 (:A and 60-135)	I:YVNV:4-7 (:I and 4-7)		Y[IV].[VILP] 	 LIG_SH2_PTP2	9
1jyr	 SH2:A 5-80 (:A and 60-135)	L:YVNV:4-7 (:L and 1003-1006)		Y[IV].[VILP] 	 LIG_SH2_PTP2	9
1lkl	 SH2:A 5-87 (:A and 127-209)	B:YEEG:2-5 (:B and 252-255)		Y[QDEVAIL][DENPYHI][IPVGAHS] 	 LIG_SH2_SRC	5
1lcj	 SH2:A 5-87 (:A and 127-209)	B:YEEI:4-7 (:B and 204-207)		Y[QDEVAIL][DENPYHI][IPVGAHS] 	 LIG_SH2_SRC	11
1f1w	 SH2:A 5-87 (:A and 148-230)	B:YVNV:2-5 (:B and 317-320)		Y[IV].[VILP] 	 LIG_SH2_PTP2	7
1x27	 SH2:A 64-146 (:A and 127-209)	I:YDYV:2-5 (:I and 762-765)		Y[QDEVAIL][DENPYHI][IPVGAHS] 	 LIG_SH2_SRC	5
1lck	 SH2:A 65-147 (:A and 127-209)	B:YQPQ:4-7 (:B and 505-508)		Y..Q 	 LIG_SH2_STAT3	9
1r1p	 SH2:A 6-80 (:A and 60-134)	E:YVNV:3-6 (:E and 558-561)		Y[IV].[VILP] 	 LIG_SH2_PTP2	6
1bm2	 SH2:A 6-81 (:A and 60-135)	L:YVNV:1-4 (:L and 2-5)		Y[IV].[VILP] 	 LIG_SH2_PTP2	5
1lkk	 SH2:A 6-88 (:A and 127-209)	B:YEEI:1-4 (:B and 252-255)		Y[QDEVAIL][DENPYHI][IPVGAHS] 	 LIG_SH2_SRC	4
2ci9	 SH2:A 7-81 (:A and 282-356)	L:YDEV:3-6 (:L and 474-477)		Y[QDEVAIL][DENPYHI][IPVGAHS] 	 LIG_SH2_SRC	9
1r1s	 SH2:A 7-81 (:A and 60-134)	B:YENL:3-6 (:B and 558-561)		Y.N. 	 LIG_SH2_GRB2	6
1shd	 SH2:A 7-85 (:A and 151-233)	B:YEEI:1-4 (:B and 101-104)		Y[QDEVAIL][DENPYHI][IPVGAHS] 	 LIG_SH2_SRC	4
1r1q	 SH2:A 8-82 (:A and 60-134)	C:YVNV:3-6 (:C and 558-561)		Y[IV].[VILP] 	 LIG_SH2_PTP2	6
2iui	 SH2:A 8-83 (:A and 12-87)	C:YVPM:4-7 (:C and 204-207)		Y[VLTFIC].. 	 LIG_SH2_STAT5	11
2hdx	 SH2:A 8-85 (:A and 527-604)	G:YELL:4-7 (:G and 813-816)		none 	 LIG_SH2_none	9
2etz	 SH2:A 8-91 (:A and 11-94)	B:YEPP:3-6 (:B and 121-124)		Y[QDEVAIL][DENPYHI][IPVGAHS] 	 LIG_SH2_SRC	6
2eu0	 SH2:A 8-91 (:A and 11-94)	B:YEPP:3-6 (:B and 121-124)		Y[QDEVAIL][DENPYHI][IPVGAHS] 	 LIG_SH2_SRC	6
1r1q	 SH2:B 11-85 (:B and 60-134)	D:YVNV:3-6 (:D and 558-561)		Y[IV].[VILP] 	 LIG_SH2_PTP2	6
1r1p	 SH2:B 11-85 (:B and 60-134)	F:YVNV:3-6 (:F and 558-561)		Y[IV].[VILP] 	 LIG_SH2_PTP2	6
2iui	 SH2:B 11-86 (:B and 1012-1087)	D:YVPM:4-7 (:D and 1204-1207)		Y[VLTFIC].. 	 LIG_SH2_STAT5	11
1aya	 SH2:B 4-79 (:B and 6-81)	Q:YTAV:3-6 (:Q and 0-3)		Y[VLTFIC].. 	 LIG_SH2_STAT5	8
1p13	 SH2:B 4-86 (:B and 161-243)	C:YANF:3-6 (:C and 3-6)		Y.N. 	 LIG_SH2_GRB2	7
1nzl	 SH2:B 4-86 (:B and 254-336)	C:YEYI:3-6 (:C and 500-503)		Y[QDEVAIL][DENPYHI][IPVGAHS] 	 LIG_SH2_SRC	8
1nzv	 SH2:B 4-86 (:B and 254-336)	C:YIYV:3-6 (:C and 500-503)		Y[IV].[VILP] 	 LIG_SH2_PTP2	8
1sps	 SH2:B 4-86 (:B and 5-87)	E:YEEI:3-6 (:E and 0-3)		Y[QDEVAIL][DENPYHI][IPVGAHS] 	 LIG_SH2_SRC	6
2ci9	 SH2:B 5-79 (:B and 282-356)	M:YDEV:5-8 (:M and 474-477)		Y[QDEVAIL][DENPYHI][IPVGAHS] 	 LIG_SH2_SRC	12
1x27	 SH2:B 65-147 (:B and 127-209)	J:YDYV:2-5 (:J and 762-765)		Y[QDEVAIL][DENPYHI][IPVGAHS] 	 LIG_SH2_SRC	6
1fyr	 SH2:B 6-81 (:B and 60-135)	J:YVNV:1-4 (:J and 0-3)		Y[IV].[VILP] 	 LIG_SH2_PTP2	4
2hdx	 SH2:B 8-85 (:B and 527-604)	H:YELL:2-5 (:H and 813-816)		none 	 LIG_SH2_none	7
1hcs	 SH2:B 9-91 (:B and 148-230)	A:YEEI:1-4 (:A and 101-104)		Y[QDEVAIL][DENPYHI][IPVGAHS] 	 LIG_SH2_SRC	5
1hct	 SH2:B 9-91 (:B and 148-230)	A:YEEI:1-4 (:A and 101-104)		Y[QDEVAIL][DENPYHI][IPVGAHS] 	 LIG_SH2_SRC	5
1r1p	 SH2:C 11-85 (:C and 60-134)	H:YVNV:3-6 (:H and 558-561)		Y[IV].[VILP] 	 LIG_SH2_PTP2	6
1a81	 SH2:C 160-236 (:C and 168-244)	D:YEPI:3-6 (:D and 170-173)		Y[QDEVAIL][DENPYHI][IPVGAHS] 	 LIG_SH2_SRC	18
1sps	 SH2:C 4-86 (:C and 5-87)	F:YEEI:3-6 (:F and 0-3)		Y[QDEVAIL][DENPYHI][IPVGAHS] 	 LIG_SH2_SRC	10
1x27	 SH2:C 65-147 (:C and 127-209)	K:YDYV:1-4 (:K and 762-765)		Y[QDEVAIL][DENPYHI][IPVGAHS] 	 LIG_SH2_SRC	5
1fyr	 SH2:C 6-81 (:C and 60-135)	K:YVNV:1-4 (:K and 0-3)		Y[IV].[VILP] 	 LIG_SH2_PTP2	4
1r1s	 SH2:C 7-81 (:C and 60-134)	D:YENL:3-6 (:D and 558-561)		Y.N. 	 LIG_SH2_GRB2	6
2hdx	 SH2:C 8-85 (:C and 527-604)	I:YELL:2-5 (:I and 813-816)		none 	 LIG_SH2_none	7
1fyr	 SH2:D 3-78 (:D and 60-135)	L:YVNV:1-4 (:L and 0-3)		Y[IV].[VILP] 	 LIG_SH2_PTP2	4
1x27	 SH2:D 64-146 (:D and 127-209)	L:YDYV:2-5 (:L and 762-765)		Y[QDEVAIL][DENPYHI][IPVGAHS] 	 LIG_SH2_SRC	6
1r1p	 SH2:D 6-80 (:D and 60-134)	G:YVNV:3-6 (:G and 558-561)		Y[IV].[VILP] 	 LIG_SH2_PTP2	6
2hdx	 SH2:D 8-85 (:D and 527-604)	J:YELL:2-5 (:J and 813-816)		none 	 LIG_SH2_none	7
1r1s	 SH2:E 10-84 (:E and 60-134)	F:YENL:3-6 (:F and 558-561)		Y.N. 	 LIG_SH2_GRB2	6
1a81	 SH2:E 126-202 (:E and 168-244)	F:YEPI:3-6 (:F and 170-173)		Y[QDEVAIL][DENPYHI][IPVGAHS] 	 LIG_SH2_SRC	18
1qg1	 SH2:E 5-80 (:E and 5-80)	I:YVNV:5-8 (:I and 5-8)		Y[IV].[VILP] 	 LIG_SH2_PTP2	13
1zfp	 SH2:E 5-80 (:E and 60-135)	I:YINQ:2-5 (:I and 3-6)		Y.N. 	 LIG_SH2_GRB2	5
1zfp	 SH2:E 5-80 (:E and 60-135)	I:YINQ:2-5 (:I and 3-6)		Y..Q 	 LIG_SH2_STAT3	5
1zfp	 SH2:E 5-80 (:E and 60-135)	I:YINQ:2-5 (:I and 3-6)		Y[VLTFIC].. 	 LIG_SH2_STAT5	5
1x27	 SH2:E 64-146 (:E and 127-209)	M:YDYV:1-4 (:M and 762-765)		Y[QDEVAIL][DENPYHI][IPVGAHS] 	 LIG_SH2_SRC	5
1tze	 SH2:E 6-81 (:E and 60-135)	I:YVNV:4-7 (:I and 4-7)		Y[IV].[VILP] 	 LIG_SH2_PTP2	7
2hdx	 SH2:E 8-85 (:E and 527-604)	K:YELL:2-5 (:K and 813-816)		none 	 LIG_SH2_none	7
1x27	 SH2:F 64-146 (:F and 127-209)	N:YDYV:2-5 (:N and 762-765)		Y[QDEVAIL][DENPYHI][IPVGAHS] 	 LIG_SH2_SRC	6
1aot	 SH2:F 7-89 (:F and 7-89)	P:YEEI:4-7 (:P and 204-207)		Y[QDEVAIL][DENPYHI][IPVGAHS] 	 LIG_SH2_SRC	11
1aou	 SH2:F 7-89 (:F and 7-89)	P:YEEI:4-7 (:P and 204-207)		Y[QDEVAIL][DENPYHI][IPVGAHS] 	 LIG_SH2_SRC	11
2hdx	 SH2:F 8-85 (:F and 527-604)	L:YELL:4-7 (:L and 813-816)		none 	 LIG_SH2_none	9
1r1s	 SH2:G 11-85 (:G and 60-134)	H:YENL:3-6 (:H and 558-561)		Y.N. 	 LIG_SH2_GRB2	6
1a81	 SH2:G 126-202 (:G and 168-244)	H:YEPI:3-6 (:H and 170-173)		Y[QDEVAIL][DENPYHI][IPVGAHS] 	 LIG_SH2_SRC	18
1a81	 SH2:I 160-236 (:I and 168-244)	J:YEPI:3-6 (:J and 170-173)		Y[QDEVAIL][DENPYHI][IPVGAHS] 	 LIG_SH2_SRC	18
1ov3	 SH3_1:A 10-64 (:A and 159-213)	C:SNPPPRP:4-10 (:C and 153-159)		...[PV]..P 	 LIG_SH3_3	11
1gbr	 SH3_1:A 10-65 (:A and 1-56)	B:PKLPPK:5-10 (:B and 5-10)		P..P.[KR] 	 LIG_SH3_2	15
1gbr	 SH3_1:A 10-65 (:A and 1-56)	B:PLLPKLP:2-8 (:B and 2-8)		...[PV]..P 	 LIG_SH3_3	15
2bz8	 SH3_1:A 1-55 (:A and 2-56)	C:PARPPK:1-6 (:C and 902-907)		P..P.[KR] 	 LIG_SH3_2	11
2bz8	 SH3_1:A 1-55 (:A and 2-56)	C:PARPPKP:1-7 (:C and 902-908)		...[PV]..P 	 LIG_SH3_3	11
1aze	 SH3_1:A 1-56 (:A and 1-56)	B:PPVPPR:3-8 (:B and 3-8)		P..P.[KR] 	 LIG_SH3_2	10
1gbq	 SH3_1:A 1-56 (:A and 1-56)	B:PPVPPR:3-8 (:B and 3-8)		P..P.[KR] 	 LIG_SH3_2	10
2gbq	 SH3_1:A 1-56 (:A and 1-56)	B:PPVPPR:3-8 (:B and 3-8)		P..P.[KR] 	 LIG_SH3_2	10
3gbq	 SH3_1:A 1-56 (:A and 1-56)	B:PPVPPR:3-8 (:B and 3-8)		P..P.[KR] 	 LIG_SH3_2	10
4gbq	 SH3_1:A 1-56 (:A and 1-56)	B:PPVPPR:3-8 (:B and 3-8)		P..P.[KR] 	 LIG_SH3_2	10
1bbz	 SH3_1:A 1-56 (:A and 1-56)	B:SYSPPPP:3-9 (:B and 3-9)		...[PV]..P 	 LIG_SH3_3	10
1aze	 SH3_1:A 1-56 (:A and 1-56)	B:VPPPVPP:1-7 (:B and 1-7)		...[PV]..P 	 LIG_SH3_3	10
1gbq	 SH3_1:A 1-56 (:A and 1-56)	B:VPPPVPP:1-7 (:B and 1-7)		...[PV]..P 	 LIG_SH3_3	10
2gbq	 SH3_1:A 1-56 (:A and 1-56)	B:VPPPVPP:1-7 (:B and 1-7)		...[PV]..P 	 LIG_SH3_3	10
3gbq	 SH3_1:A 1-56 (:A and 1-56)	B:VPPPVPP:1-7 (:B and 1-7)		...[PV]..P 	 LIG_SH3_3	10
4gbq	 SH3_1:A 1-56 (:A and 1-56)	B:VPPPVPP:1-7 (:B and 1-7)		...[PV]..P 	 LIG_SH3_3	10
1bbz	 SH3_1:A 1-56 (:A and 1-56)	B:YSPPPPP:4-10 (:B and 4-10)		[RKY]..P..P 	 LIG_SH3_1	10
1bbz	 SH3_1:A 1-56 (:A and 1-56)	D:SYSPPPP:3-9 (:D and 3-9)		...[PV]..P 	 LIG_SH3_3	10
1bbz	 SH3_1:A 1-56 (:A and 1-56)	D:YSPPPPP:4-10 (:D and 4-10)		[RKY]..P..P 	 LIG_SH3_1	10
1abo	 SH3_1:A 1-56 (:A and 64-119)	C:TMPPPLP:3-9 (:C and 3-9)		...[PV]..P 	 LIG_SH3_3	10
1qwf	 SH3_1:A 1-56 (:A and 9-64)	B:ARRPLPP:4-10 (:B and 74-80)		...[PV]..P 	 LIG_SH3_3	12
1qwe	 SH3_1:A 1-56 (:A and 9-64)	B:PPLPPR:2-7 (:B and 72-77)		P..P.[KR] 	 LIG_SH3_2	12
1qwf	 SH3_1:A 1-56 (:A and 9-64)	B:RPLPPLP:6-12 (:B and 76-82)		[RKY]..P..P 	 LIG_SH3_1	12
1ywo	 SH3_1:A 2-55 (:A and 6-59)	P:PVPPQR:3-8 (:P and 3-8)		P..P.[KR] 	 LIG_SH3_2	10
1ywo	 SH3_1:A 2-55 (:A and 6-59)	P:PVPPQRP:3-9 (:P and 3-9)		...[PV]..P 	 LIG_SH3_3	10
1gcq	 SH3_1:A 2-56 (:A and 159-213)	C:YGIPPPP:14-20 (:C and 604-610)		...[PV]..P 	 LIG_SH3_3	69
1gcq	 SH3_1:A 2-56 (:A and 159-213)	C:YGIPPPP:14-20 (:C and 604-610)		[RKY]..P..P 	 LIG_SH3_1	69
1uti	 SH3_1:A 2-56 (:A and 2-56)	D:GQPPLVP:1-7 (:D and 1-7)		...[PV]..P 	 LIG_SH3_3	16
1uti	 SH3_1:A 2-56 (:A and 2-56)	D:PLVPPR:4-9 (:D and 4-9)		P..P.[KR] 	 LIG_SH3_2	16
1cka	 SH3_1:A 2-57 (:A and 135-190)	B:PALPPK:3-8 (:B and 3-8)		P..P.[KR] 	 LIG_SH3_2	9
1ckb	 SH3_1:A 2-57 (:A and 135-190)	B:PPVPPR:2-7 (:B and 2-7)		P..P.[KR] 	 LIG_SH3_2	8
1efn	 SH3_1:A 2-57 (:A and 86-141)	B:PQVPLR:2-7 (:B and 72-77)		P..P.[KR] 	 LIG_SH3_2	104
1efn	 SH3_1:A 2-57 (:A and 86-141)	B:PQVPLRP:2-8 (:B and 72-78)		...[PV]..P 	 LIG_SH3_3	104
2a4y	 SH3_1:A 27-81 (:A and 27-81)	B:SKYPLPP:2-8 (:B and 121-127)		...[PV]..P 	 LIG_SH3_3	12
2a4y	 SH3_1:A 27-81 (:A and 27-81)	B:YPLPPLP:4-10 (:B and 123-129)		[RKY]..P..P 	 LIG_SH3_1	12
1sem	 SH3_1:A 3-57 (:A and 157-211)	C:PPVPPR:2-7 (:C and 3-8)		P..P.[KR] 	 LIG_SH3_2	7
1io6	 SH3_1:A 3-57 (:A and 3-57)	B:HYRPLPP:2-8 (:B and 2-8)		...[PV]..P 	 LIG_SH3_3	10
1io6	 SH3_1:A 3-57 (:A and 3-57)	B:RPLPPLP:4-10 (:B and 4-10)		[RKY]..P..P 	 LIG_SH3_1	10
1wa7	 SH3_1:A 3-58 (:A and 11-66)	B:PGMPTPP:3-9 (:B and 172-178)		...[PV]..P 	 LIG_SH3_3	22
1wa7	 SH3_1:A 3-58 (:A and 11-66)	B:PPLPPR:8-13 (:B and 177-182)		P..P.[KR] 	 LIG_SH3_2	22
1b07	 SH3_1:A 3-58 (:A and 135-190)	C:PVPPRR:5-10 (:C and 6-11)		P..P.[KR] 	 LIG_SH3_2	10
1b07	 SH3_1:A 3-58 (:A and 135-190)	C:VPGPVPP:2-8 (:C and 3-9)		...[PV]..P 	 LIG_SH3_3	10
1jeg	 SH3_1:A 3-59 (:A and 12-68)	B:PPLPER:3-8 (:B and 10-15)		P..P.[KR] 	 LIG_SH3_2	18
1ssh	 SH3_1:A 4-60 (:A and 4-60)	B:GPPPAMP:1-7 (:B and 2-8)		...[PV]..P 	 LIG_SH3_3	11
1ssh	 SH3_1:A 4-60 (:A and 4-60)	B:PAMPAR:4-9 (:B and 5-10)		P..P.[KR] 	 LIG_SH3_2	11
2d1x	 SH3_1:A 5-59 (:A and 6-60)	P:KRPPPPP:1-7 (:P and 3-9)		...[PV]..P 	 LIG_SH3_3	9
2d1x	 SH3_1:A 5-59 (:A and 6-60)	P:KRPPPPP:1-7 (:P and 3-9)		[RKY]..P..P 	 LIG_SH3_1	9
1fyn	 SH3_1:A 5-61 (:A and 85-141)	B:PAYPPPP:2-8 (:B and 2-8)		...[PV]..P 	 LIG_SH3_3	10
1fyn	 SH3_1:A 5-61 (:A and 85-141)	B:YPPPPVP:4-10 (:B and 4-10)		[RKY]..P..P 	 LIG_SH3_1	10
1w70	 SH3_1:A 6-59 (:A and 174-227)	C:KPQPAVP:1-7 (:C and 360-366)		...[PV]..P 	 LIG_SH3_3	13
1w70	 SH3_1:A 6-59 (:A and 174-227)	C:KPQPAVP:1-7 (:C and 360-366)		[RKY]..P..P 	 LIG_SH3_1	13
1w70	 SH3_1:A 6-59 (:A and 174-227)	C:PAVPPR:4-9 (:C and 363-368)		P..P.[KR] 	 LIG_SH3_2	13
1zuk	 SH3_1:A 6-65 (:A and 8-67)	C:GPAPPPP:2-8 (:C and 2-8)		...[PV]..P 	 LIG_SH3_3	11
1zuk	 SH3_1:A 6-65 (:A and 8-67)	C:PPPPHR:6-11 (:C and 6-11)		P..P.[KR] 	 LIG_SH3_2	11
1ov3	 SH3_1:A 80-134 (:A and 229-283)	D:SNPPPRP:4-10 (:D and 153-159)		...[PV]..P 	 LIG_SH3_3	11
1zsg	 SH3_1:A 9-63 (:A and 9-63)	B:PPPVIAP:4-10 (:B and 186-192)		...[PV]..P 	 LIG_SH3_3	22
1n5z	 SH3_1:A 9-70 (:A and 15-76)	P:PTLPHR:3-8 (:P and 5-10)		P..P.[KR] 	 LIG_SH3_2	10
1wlp	 SH3_1:B 11-65 (:B and 159-213)	A:KQPPSNP:6-12 (:A and 6-12)		...[PV]..P 	 LIG_SH3_3	25
1wlp	 SH3_1:B 11-65 (:B and 159-213)	A:KQPPSNP:6-12 (:A and 6-12)		[RKY]..P..P 	 LIG_SH3_1	25
1mv0	 SH3_1:B 11-79 (:B and 412-480)	A:PLSPSR:6-11 (:A and 60-65)		P..P.[KR] 	 LIG_SH3_2	14
1mv0	 SH3_1:B 11-79 (:B and 412-480)	A:PTPPLSP:3-9 (:A and 57-63)		...[PV]..P 	 LIG_SH3_3	14
2bz8	 SH3_1:B 1-55 (:B and 2-56)	C:PARPPK:1-6 (:C and 902-907)		P..P.[KR] 	 LIG_SH3_2	11
2bz8	 SH3_1:B 1-55 (:B and 2-56)	C:PARPPKP:1-7 (:C and 902-908)		...[PV]..P 	 LIG_SH3_3	11
1abo	 SH3_1:B 1-56 (:B and 64-119)	D:TMPPPLP:3-9 (:D and 3-9)		...[PV]..P 	 LIG_SH3_3	10
1sem	 SH3_1:B 2-56 (:B and 157-211)	D:PPVPPR:2-7 (:D and 3-8)		P..P.[KR] 	 LIG_SH3_2	7
2sem	 SH3_1:B 2-56 (:B and 257-311)	D:PPVPRR:2-7 (:D and 13-19)		P..P.[KR] 	 LIG_SH3_2	7
1azg	 SH3_1:B 2-58 (:B and 85-141)	A:RPLPVAP:3-9 (:A and 93-99)		...[PV]..P 	 LIG_SH3_3	14
1azg	 SH3_1:B 2-58 (:B and 85-141)	A:RPLPVAP:3-9 (:A and 93-99)		[RKY]..P..P 	 LIG_SH3_1	14
1a0n	 SH3_1:B 2-58 (:B and 85-151)	A:RPLPVAP:3-9 (:A and 93-99)		...[PV]..P 	 LIG_SH3_3	14
1a0n	 SH3_1:B 2-58 (:B and 85-151)	A:RPLPVAP:3-9 (:A and 93-99)		[RKY]..P..P 	 LIG_SH3_1	14
2d1x	 SH3_1:B 4-58 (:B and 6-60)	P:KRPPPPP:1-7 (:P and 3-9)		...[PV]..P 	 LIG_SH3_3	9
2d1x	 SH3_1:B 4-58 (:B and 6-60)	P:KRPPPPP:1-7 (:P and 3-9)		[RKY]..P..P 	 LIG_SH3_1	9
1n5z	 SH3_1:B 5-66 (:B and 15-76)	Q:PTLPHR:3-8 (:Q and 5-10)		P..P.[KR] 	 LIG_SH3_2	10
1w70	 SH3_1:B 6-59 (:B and 174-227)	D:KPQPAVP:1-7 (:D and 360-366)		...[PV]..P 	 LIG_SH3_3	10
1w70	 SH3_1:B 6-59 (:B and 174-227)	D:KPQPAVP:1-7 (:D and 360-366)		[RKY]..P..P 	 LIG_SH3_1	10
1w70	 SH3_1:B 6-59 (:B and 174-227)	D:PAVPPR:4-9 (:D and 363-368)		P..P.[KR] 	 LIG_SH3_2	10
1zuk	 SH3_1:B 6-65 (:B and 8-67)	C:GPAPPPP:2-8 (:C and 2-8)		...[PV]..P 	 LIG_SH3_3	11
1zuk	 SH3_1:B 6-65 (:B and 8-67)	C:PPPPHR:6-11 (:C and 6-11)		P..P.[KR] 	 LIG_SH3_2	11
1ov3	 SH3_1:B 73-127 (:B and 229-283)	C:SNPPPRP:4-10 (:C and 153-159)		...[PV]..P 	 LIG_SH3_3	11
1wlp	 SH3_1:B 81-135 (:B and 229-283)	A:KQPPSNP:6-12 (:A and 6-12)		...[PV]..P 	 LIG_SH3_3	25
1wlp	 SH3_1:B 81-135 (:B and 229-283)	A:KQPPSNP:6-12 (:A and 6-12)		[RKY]..P..P 	 LIG_SH3_1	25
1ov3	 SH3_1:B 8-62 (:B and 159-213)	C:SNPPPRP:4-10 (:C and 153-159)		...[PV]..P 	 LIG_SH3_3	11
1ov3	 SH3_1:B 8-62 (:B and 159-213)	D:SNPPPRP:4-10 (:D and 153-159)		...[PV]..P 	 LIG_SH3_3	11
2d1x	 SH3_1:C 11-65 (:C and 6-60)	Q:KRPPPPP:1-7 (:Q and 3-9)		...[PV]..P 	 LIG_SH3_3	9
2d1x	 SH3_1:C 11-65 (:C and 6-60)	Q:KRPPPPP:1-7 (:Q and 3-9)		[RKY]..P..P 	 LIG_SH3_1	9
1bbz	 SH3_1:C 1-56 (:C and 1-56)	D:SYSPPPP:3-9 (:D and 3-9)		...[PV]..P 	 LIG_SH3_3	10
1bbz	 SH3_1:C 1-56 (:C and 1-56)	D:YSPPPPP:4-10 (:D and 4-10)		[RKY]..P..P 	 LIG_SH3_1	10
1prl	 SH3_1:C 1-56 (:C and 9-64)	A:AFAPPLP:1-7 (:A and 71-77)		...[PV]..P 	 LIG_SH3_3	9
1prm	 SH3_1:C 1-56 (:C and 9-64)	A:AFAPPLP:1-7 (:A and 71-77)		...[PV]..P 	 LIG_SH3_3	9
1prl	 SH3_1:C 1-56 (:C and 9-64)	A:PPLPRR:4-9 (:A and 74-79)		P..P.[KR] 	 LIG_SH3_2	9
1prm	 SH3_1:C 1-56 (:C and 9-64)	A:PPLPRR:4-9 (:A and 74-79)		P..P.[KR] 	 LIG_SH3_2	9
1rlp	 SH3_1:C 1-56 (:C and 9-64)	R:RALPPLP:1-7 (:R and 71-77)		...[PV]..P 	 LIG_SH3_3	9
1rlq	 SH3_1:C 1-56 (:C and 9-64)	R:RALPPLP:1-7 (:R and 71-77)		...[PV]..P 	 LIG_SH3_3	9
1rlp	 SH3_1:C 1-56 (:C and 9-64)	R:RALPPLP:1-7 (:R and 71-77)		[RKY]..P..P 	 LIG_SH3_1	9
1rlq	 SH3_1:C 1-56 (:C and 9-64)	R:RALPPLP:1-7 (:R and 71-77)		[RKY]..P..P 	 LIG_SH3_1	9
1avz	 SH3_1:C 1-57 (:C and 85-141)	B:PQVPLR:2-7 (:B and 72-77)		P..P.[KR] 	 LIG_SH3_2	103
1avz	 SH3_1:C 1-57 (:C and 85-141)	B:PQVPLRP:2-8 (:B and 72-78)		...[PV]..P 	 LIG_SH3_3	103
1efn	 SH3_1:C 2-57 (:C and 86-141)	D:PQVPLR:2-7 (:D and 72-77)		P..P.[KR] 	 LIG_SH3_2	104
1efn	 SH3_1:C 2-57 (:C and 86-141)	D:PQVPLRP:2-8 (:D and 72-78)		...[PV]..P 	 LIG_SH3_3	104
1ju5	 SH3_1:C 3-58 (:C and 64-119)	A:SSGPRPP:53-59 (:A and 64-70)		...[PV]..P 	 LIG_SH3_3	109
2d1x	 SH3_1:D 4-58 (:D and 6-60)	Q:KRPPPPP:1-7 (:Q and 3-9)		...[PV]..P 	 LIG_SH3_3	9
2d1x	 SH3_1:D 4-58 (:D and 6-60)	Q:KRPPPPP:1-7 (:Q and 3-9)		[RKY]..P..P 	 LIG_SH3_1	9
1bbz	 SH3_1:E 2-56 (:E and 2-56)	F:SYSPPPP:3-9 (:F and 3-9)		...[PV]..P 	 LIG_SH3_3	10
1bbz	 SH3_1:E 2-56 (:E and 2-56)	F:YSPPPPP:4-10 (:F and 4-10)		[RKY]..P..P 	 LIG_SH3_1	10
1bbz	 SH3_1:G 1-56 (:G and 1-56)	H:SYSPPPP:3-9 (:H and 3-9)		...[PV]..P 	 LIG_SH3_3	10
1bbz	 SH3_1:G 1-56 (:G and 1-56)	H:YSPPPPP:4-10 (:H and 4-10)		[RKY]..P..P 	 LIG_SH3_1	10
1k4u	 SH3_1:S 6-59 (:S and 460-513)	P:KPQPAVP:2-8 (:P and 360-366)		...[PV]..P 	 LIG_SH3_3	32
1k4u	 SH3_1:S 6-59 (:S and 460-513)	P:KPQPAVP:2-8 (:P and 360-366)		[RKY]..P..P 	 LIG_SH3_1	32
1k4u	 SH3_1:S 6-59 (:S and 460-513)	P:PAVPPR:5-10 (:P and 363-368)		P..P.[KR] 	 LIG_SH3_2	32
1ycq	 SWIB:A 3-78 (:A and 23-98)	B:FSDLWKLL:3-10 (:B and 19-26)		F...W..[LIV] 	 LIG_MDM2	11
1ycr	 SWIB:A 3-78 (:A and 27-102)	B:FSDLWKLL:3-10 (:B and 19-26)		F...W..[LIV] 	 LIG_MDM2	13
1t4f	 SWIB:M 5-80 (:M and 27-102)	P:FMDYWEGL:2-9 (:P and 19-26)		F...W..[LIV] 	 LIG_MDM2	9
2bug	 TPR_1:A 12-45 (:A and 28-61)	B:EEVD:2-5 (:B and 2-5)		EEVD$ 	 LIG_TPR	5
1qz2	 TPR_1:A 130-155 (:A and 270-295)	G:EEVD:2-5 (:G and 2-5)		EEVD$ 	 LIG_TPR	5
1qz2	 TPR_1:A 179-212 (:A and 319-352)	G:EEVD:2-5 (:G and 2-5)		EEVD$ 	 LIG_TPR	5
1qz2	 TPR_1:A 213-246 (:A and 353-386)	G:EEVD:2-5 (:G and 2-5)		EEVD$ 	 LIG_TPR	5
1elw	 TPR_1:A 3-36 (:A and 4-37)	C:EEVD:5-8 (:C and 9-12)		EEVD$ 	 LIG_TPR	8
1elw	 TPR_1:A 37-70 (:A and 38-71)	C:EEVD:5-8 (:C and 9-12)		EEVD$ 	 LIG_TPR	8
2c2l	 TPR_1:A 38-71 (:A and 61-94)	E:EEVD:6-9 (:E and 506-509)		EEVD$ 	 LIG_TPR	9
1elr	 TPR_1:A 4-37 (:A and 225-258)	B:EEVD:2-5 (:B and 2-5)		EEVD$ 	 LIG_TPR	5
2c2l	 TPR_1:A 4-37 (:A and 27-60)	E:EEVD:6-9 (:E and 506-509)		EEVD$ 	 LIG_TPR	9
2bug	 TPR_1:A 46-79 (:A and 62-95)	B:EEVD:2-5 (:B and 2-5)		EEVD$ 	 LIG_TPR	5
1elw	 TPR_1:A 71-104 (:A and 72-105)	C:EEVD:5-8 (:C and 9-12)		EEVD$ 	 LIG_TPR	8
2c2l	 TPR_1:A 72-105 (:A and 95-128)	E:EEVD:6-9 (:E and 506-509)		EEVD$ 	 LIG_TPR	9
1elr	 TPR_1:A 79-112 (:A and 300-333)	B:EEVD:2-5 (:B and 2-5)		EEVD$ 	 LIG_TPR	5
2bug	 TPR_1:A 80-113 (:A and 96-129)	B:EEVD:2-5 (:B and 2-5)		EEVD$ 	 LIG_TPR	5
1qz2	 TPR_1:B 179-212 (:B and 319-352)	H:EEVD:2-5 (:H and 2-5)		EEVD$ 	 LIG_TPR	5
1qz2	 TPR_1:B 213-246 (:B and 353-386)	H:EEVD:2-5 (:H and 2-5)		EEVD$ 	 LIG_TPR	5
1elw	 TPR_1:B 38-71 (:B and 38-71)	D:EEVD:5-8 (:D and 9-12)		EEVD$ 	 LIG_TPR	8
2c2l	 TPR_1:B 38-71 (:B and 61-94)	F:EEVD:6-9 (:F and 506-509)		EEVD$ 	 LIG_TPR	9
2c2l	 TPR_1:B 4-37 (:B and 27-60)	F:EEVD:6-9 (:F and 506-509)		EEVD$ 	 LIG_TPR	9
1elw	 TPR_1:B 4-37 (:B and 4-37)	D:EEVD:5-8 (:D and 9-12)		EEVD$ 	 LIG_TPR	8
1elw	 TPR_1:B 72-105 (:B and 72-105)	D:EEVD:5-8 (:D and 9-12)		EEVD$ 	 LIG_TPR	8
2c2l	 TPR_1:B 72-105 (:B and 95-128)	F:EEVD:6-9 (:F and 506-509)		EEVD$ 	 LIG_TPR	9
2c2l	 TPR_1:C 38-71 (:C and 61-94)	G:EEVD:6-9 (:G and 506-509)		EEVD$ 	 LIG_TPR	9
2c2l	 TPR_1:C 4-37 (:C and 27-60)	G:EEVD:6-9 (:G and 506-509)		EEVD$ 	 LIG_TPR	9
2c2l	 TPR_1:C 72-105 (:C and 95-128)	G:EEVD:6-9 (:G and 506-509)		EEVD$ 	 LIG_TPR	9
2c2l	 TPR_1:D 38-71 (:D and 61-94)	H:EEVD:6-9 (:H and 506-509)		EEVD$ 	 LIG_TPR	9
2c2l	 TPR_1:D 4-37 (:D and 27-60)	H:EEVD:6-9 (:H and 506-509)		EEVD$ 	 LIG_TPR	9
2c2l	 TPR_1:D 72-105 (:D and 95-128)	H:EEVD:6-9 (:H and 506-509)		EEVD$ 	 LIG_TPR	9
1elr	 TPR_2:A 38-71 (:A and 259-292)	B:EEVD:2-5 (:B and 2-5)		EEVD$ 	 LIG_TPR	5
1m4p	 Tsg101:A 14-144 (:A and 15-145)	B:PTAP:3-6 (:B and 207-210)		P[TS]AP 	 LIG_PTAP	9
1m4q	 Tsg101:A 14-144 (:A and 15-145)	B:PTAP:3-6 (:B and 207-210)		P[TS]AP 	 LIG_PTAP	9
2ce8	 WD40:A 132-169 (:A and 565-602)	X:FSIDNIL:2-8 (:X and 2-8)		F.[IV][^WFY][^WFY][IL][ILM] 	 LIG_EH1	9
2ce8	 WD40:A 174-211 (:A and 607-644)	X:FSIDNIL:2-8 (:X and 2-8)		F.[IV][^WFY][^WFY][IL][ILM] 	 LIG_EH1	9
2ce8	 WD40:A 256-292 (:A and 689-725)	X:FSIDNIL:2-8 (:X and 2-8)		F.[IV][^WFY][^WFY][IL][ILM] 	 LIG_EH1	9
2ce8	 WD40:A 298-334 (:A and 731-767)	X:FSIDNIL:2-8 (:X and 2-8)		F.[IV][^WFY][^WFY][IL][ILM] 	 LIG_EH1	9
2ce8	 WD40:A 43-78 (:A and 476-511)	X:FSIDNIL:2-8 (:X and 2-8)		F.[IV][^WFY][^WFY][IL][ILM] 	 LIG_EH1	9
2ce8	 WD40:A 88-125 (:A and 521-558)	X:FSIDNIL:2-8 (:X and 2-8)		F.[IV][^WFY][^WFY][IL][ILM] 	 LIG_EH1	9
2ce8	 WD40:C 132-169 (:C and 565-602)	Y:FSIDNIL:2-8 (:Y and 2-8)		F.[IV][^WFY][^WFY][IL][ILM] 	 LIG_EH1	9
2ce8	 WD40:C 174-211 (:C and 607-644)	Y:FSIDNIL:2-8 (:Y and 2-8)		F.[IV][^WFY][^WFY][IL][ILM] 	 LIG_EH1	9
2ce8	 WD40:C 256-292 (:C and 689-725)	Y:FSIDNIL:2-8 (:Y and 2-8)		F.[IV][^WFY][^WFY][IL][ILM] 	 LIG_EH1	9
2ce8	 WD40:C 298-334 (:C and 731-767)	Y:FSIDNIL:2-8 (:Y and 2-8)		F.[IV][^WFY][^WFY][IL][ILM] 	 LIG_EH1	9
2ce8	 WD40:C 43-78 (:C and 476-511)	Y:FSIDNIL:2-8 (:Y and 2-8)		F.[IV][^WFY][^WFY][IL][ILM] 	 LIG_EH1	9
2ce8	 WD40:C 88-125 (:C and 521-558)	Y:FSIDNIL:2-8 (:Y and 2-8)		F.[IV][^WFY][^WFY][IL][ILM] 	 LIG_EH1	9
1qc6	 WH1:A 1-101 (:A and 1002-1109)	C:FPPPP:2-6 (:C and 1203-1207)		FP.[PAILSK]P 	 LIG_EVH1_I	7
1ddv	 WH1:A 1-102 (:A and 6-107)	B:PPSPF:2-6 (:B and 1002-1006)		PP..F 	 LIG_EVH1_II	6
1evh	 WH1:A 1-107 (:A and 2-108)	B:FPPPP:1-5 (:B and 1001-1005)		FP.[PAILSK]P 	 LIG_EVH1_I	5
1qc6	 WH1:B 1-101 (:B and 2002-2109)	D:FPPPP:1-5 (:D and 2203-2207)		FP.[PAILSK]P 	 LIG_EVH1_I	5
1eg4	 WW:A 11-40 (:A and 57-86)	P:PPPY:8-11 (:P and 9-12)		PP.Y 	 LIG_WW_1	13
1ywi	 WW:A 1-28 (:A and 15-42)	B:PPLP:2-5 (:B and 6-9)		PPLP 	 LIG_WW_2	6
2djy	 WW:A 8-37 (:A and 299-328)	B:ELESPP:6-11 (:B and 203-208)		...[ST]P. 	 LIG_WW_4	20
1k5r	 WW:A 9-37 (:A and 13-42)	B:PPPY:4-7 (:B and 48-51)		PP.Y 	 LIG_WW_1	10
1k9q	 WW:A 9-38 (:A and 13-42)	B:PPPY:2-5 (:B and 4-7)		PP.Y 	 LIG_WW_1	5
1jmq	 WW:A 9-38 (:A and 13-42)	P:PPPY:4-7 (:P and 54-57)		PP.Y 	 LIG_WW_1	10
1f8a	 WW:B 11-41 (:B and 11-41)	C:SPTSPS:2-7 (:B and 171-176)		...[ST]P.	 LIG_WW_4	7
1i8g	 WW:B 2-32 (:B and 2-32)	A:QPLTPV:2-7 (:A and 2-7)		...[ST]P. 	 LIG_WW_4	12
1i8h	 WW:B 2-32 (:B and 2-32)	A:VVRTPP:4-9 (:A and 4-9)		...[ST]P. 	 LIG_WW_4	12
1i5h	 WW:W 12-41 (:W and 461-490)	B:PPNY:11-14 (:B and 615-618)		PP.Y 	 LIG_WW_1	17
